# Supplementary material for: Predicting the target landscape of kinase inhibitors using 3D convolutional neural networks
Source: PLoS Comput Biol. 2023 Sep 5;19(9):e1011301. doi: 10.1371/journal.pcbi.1011301 (PMC10508635; doi:10.1371/journal.pcbi.1011301)
Supplement: S1 Table — (XLSX) [file pcbi.1011301.s003.xlsx]

## Sheet: Table 1.
S1 Table. The kinases used in the machine learning pipeline and their groups classification (TK, TKL, STE, CK1, AGC, CAMK, CMGC, Other and Atypical).
kinase	group
ABL1	TK
ACVR1	TKL
AKT1	AGC
ALK	TK
AURKA	Other
BRAF	TKL
BTK	TK
CDK2	CMGC
CDK8	CMGC
CDK9	CMGC
CHEK1	CAMK
CHEK2	CAMK
CLK1	CMGC
CSNK1D	CK1
CSNK2A1	CMGC
CSNK2A2	CMGC
DAPK1	CAMK
DDR1	TK
DYRK1A	CMGC
DYRK2	CMGC
EGFR	TK
EPHA2	TK
EPHA3	TK
ERN1	Other
FGFR1	TK
FGFR2	TK
FGFR4	TK
GSK3B	CMGC
HCK	TK
IGF1R	TK
INSR	TK
IRAK4	TKL
ITK	TK
KDR	TK
KIT	TK
LCK	TK
MAP2K1	STE
MAP2K7	STE
MAP3K5	STE
MAP3K7	TKL
MAPK1	CMGC
MAPK10	CMGC
MAPK14	CMGC
MAPK8	CMGC
MAPKAPK2	CAMK
MELK	CAMK
MERTK	TK
MET	TK
NEK2	Other
NTRK1	TK
PAK1	STE
PAK4	STE
PDPK1	AGC
PIK3CA	Atypical
PIK3CG	Atypical
PIM1	CAMK
PRKACA	AGC
PTK2	TK
RET	TK
RIPK2	TKL
ROCK1	AGC
RPS6KB1	AGC
SRC	TK
STK24	STE
SYK	TK
TBK1	Other
TGFBR1	TKL
TTK	Other
WEE1	Other
