# Supplementary material for: Predicting the target landscape of kinase inhibitors using 3D convolutional neural networks
Source: PLoS Comput Biol. 2023 Sep 5;19(9):e1011301. doi: 10.1371/journal.pcbi.1011301 (PMC10508635; doi:10.1371/journal.pcbi.1011301)
Supplement: S2 Table — (XLSX) [file pcbi.1011301.s004.xlsx]

## Sheet: Table 2. 
S2 Table. The PDB structures used to train and test the 3D Convolutional Neural Networks model and generate 3D FP.
Kinase	PDB	Chain	Set
ABL1	1opl	A	train
ABL1	2g2f	A	train
ABL1	2g2i	A	train
ABL1	2gqg	A	train
ABL1	2hiw	A	train
ABL1	2hyy	A	train
ABL1	2hz0	A	train
ABL1	2hz4	A	train
ABL1	2v7a	A	train
ABL1	3cs9	A	train
ABL1	3qrk	A	train
ABL1	3ue4	A	train
ABL1	4twp	A	train
ABL1	4wa9	A	train
ABL1	4yc8	A	train
ABL1	4zog	A	train
ABL1	5hu9	A	train
ABL1	6bl8	A	train
ABL1	6xr7	A	train
ABL1	7cc2	A	train
ABL1	7dt2	A	train
ABL1	7n9g	A	train
ABL1	7w7x	A	train
ABL1	7w7y	A	train
AKT1	3cqu	A	train
AKT1	3cqw	A	train
AKT1	3mv5	A	train
AKT1	3mvh	A	train
AKT1	3o96	A	train
AKT1	3ocb	A	train
AKT1	3ow4	A	train
AKT1	3qkk	A	train
AKT1	3qkl	A	train
AKT1	3qkm	A	train
AKT1	4ekl	A	train
AKT1	4gv1	A	train
AKT1	5kcv	A	train
AKT1	6ccy	A	train
AKT1	6hhh	A	train
AKT1	6hhi	A	train
AKT1	6npz	A	train
AKT1	6s9w	A	train
AKT1	6s9x	A	train
AKT1	7nh4	A	train
ALK	2xb7	A	train
ALK	2xba	A	train
ALK	3aox	A	train
ALK	3l9p	A	train
ALK	3lcs	A	train
ALK	3lct	A	train
ALK	4ccb	A	train
ALK	4ccu	A	train
ALK	4cd0	A	train
ALK	4cli	A	train
ALK	4cmt	A	train
ALK	4cmu	A	train
ALK	4cnh	A	train
ALK	4ctb	A	train
ALK	4ctc	A	train
ALK	4dce	A	train
ALK	4fny	A	train
ALK	4fnz	A	train
ALK	4fob	A	train
ALK	4foc	A	train
ALK	4fod	A	train
ALK	4joa	A	train
ALK	4mkc	A	train
ALK	5aaa	A	train
ALK	5fto	A	train
ALK	5imx	A	train
ALK	5iuh	A	train
ALK	5j7h	A	train
ALK	5kz0	A	train
ALK	6e0r	A	train
ALK	6ebw	A	train
ALK	6edl	A	train
ALK	7btt	A	train
ALK	7jy4	A	train
ALK	7jyr	A	train
ALK	7jys	A	train
ALK	7jyt	A	train
ALK	7r7k	A	train
ALK	8arj	A	train
ALK2	3mtf	A	train
ALK2	3oom	A	train
ALK2	3q4u	A	train
ALK2	4bgg	A	train
ALK2	4dym	A	train
ALK2	5oxg	A	train
ALK2	5oy6	A	train
ALK2	6gi6	A	train
ALK2	6gin	A	train
ALK2	6gip	A	train
ALK2	6i1s	A	train
ALK2	6jux	A	train
ALK2	6srh	A	train
ALK2	6szm	A	train
ALK2	6t6d	A	train
ALK2	6unr	A	train
ALK2	6z36	A	train
ALK2	6zgc	A	train
ALK2	7a21	A	train
ALK2	7c3g	A	train
ALK2	7nns	B	train
AurA	1muo	A	train
AurA	2bmc	A	train
AurA	2c6d	A	train
AurA	2j4z	A	train
AurA	2j50	A	train
AurA	2np8	A	train
AurA	2w1c	A	train
AurA	2w1d	A	train
AurA	2w1e	A	train
AurA	2w1f	A	train
AurA	2w1g	A	train
AurA	2wtv	A	train
AurA	2wtw	A	train
AurA	2x6d	A	train
AurA	2x6e	A	train
AurA	2xne	A	train
AurA	2xng	A	train
AurA	2xru	A	train
AurA	3coh	A	train
AurA	3e5a	A	train
AurA	3efw	A	train
AurA	3fdn	A	train
AurA	3h0y	A	train
AurA	3h0z	A	train
AurA	3h10	A	train
AurA	3ha6	A	train
AurA	3k5u	A	train
AurA	3lau	A	train
AurA	3m11	A	train
AurA	3myg	A	train
AurA	3nrm	A	train
AurA	3o50	A	train
AurA	3o51	A	train
AurA	3p9j	A	train
AurA	3qbn	A	train
AurA	3r21	A	train
AurA	3r22	A	train
AurA	3unz	A	train
AurA	3uo4	A	train
AurA	3uo5	A	train
AurA	3uo6	A	train
AurA	3uod	A	train
AurA	3uoh	A	train
AurA	3uoj	A	train
AurA	3uok	A	train
AurA	3uol	A	train
AurA	3up2	A	train
AurA	3up7	A	train
AurA	3vap	A	train
AurA	3w10	A	train
AurA	3w18	A	train
AurA	3w2c	A	train
AurA	4b0g	A	train
AurA	4byi	A	train
AurA	4byj	A	train
AurA	4c3r	A	train
AurA	4dea	A	train
AurA	4deb	A	train
AurA	4ded	A	train
AurA	4dhf	A	train
AurA	4j8m	A	train
AurA	4j8n	A	train
AurA	4jai	A	train
AurA	4jaj	A	train
AurA	4jbp	A	train
AurA	4jbq	A	train
AurA	4o0w	A	train
AurA	4prj	A	train
AurA	4utd	A	train
AurA	4uzd	A	train
AurA	4uzh	A	train
AurA	4ztq	A	train
AurA	4ztr	A	train
AurA	4zts	A	train
AurA	5aad	A	train
AurA	5aae	A	train
AurA	5aaf	A	train
AurA	5aag	A	train
AurA	5dr9	A	train
AurA	5dt4	A	train
AurA	5ew9	A	train
AurA	5l8j	A	train
AurA	5obr	A	train
AurA	5one	A	train
AurA	5os6	A	train
AurA	5zan	A	train
AurA	6c2r	A	train
AurA	6c2t	A	train
AurA	6cpg	A	train
AurA	6gra	A	train
AurA	6hjj	A	train
AurA	6hjk	A	train
AurA	6vph	A	train
AurA	6vpj	A	train
AurA	6vpm	A	train
AurA	6xka	A	train
AurA	6z4y	A	train
AurA	7ayi	A	train
AurA	7fic	A	train
AurA	7o2v	A	train
BRAF	1uwh	A	train
BRAF	2fb8	A	train
BRAF	3d4q	A	train
BRAF	3ii5	A	train
BRAF	3ppj	A	train
BRAF	3ppk	A	train
BRAF	3prf	A	train
BRAF	3pri	A	train
BRAF	3psb	A	train
BRAF	3psd	A	train
BRAF	3q4c	A	train
BRAF	3q96	A	train
BRAF	3skc	A	train
BRAF	3tv4	A	train
BRAF	3tv6	A	train
BRAF	4cqe	A	train
BRAF	4dbn	A	train
BRAF	4e+26	A	train
BRAF	4e4x	A	train
BRAF	4ehg	A	train
BRAF	4fc0	A	train
BRAF	4g9c	A	train
BRAF	4g9r	A	train
BRAF	4h58	A	train
BRAF	4jvg	A	train
BRAF	4ksp	A	train
BRAF	4ksq	A	train
BRAF	4mbj	A	train
BRAF	4mnf	A	train
BRAF	4pp7	A	train
BRAF	4r5y	A	train
BRAF	4rzv	A	train
BRAF	4wo5	A	train
BRAF	4xv1	A	train
BRAF	4xv3	A	train
BRAF	4xv9	A	train
BRAF	4yht	A	train
BRAF	5c9c	A	train
BRAF	5csx	A	train
BRAF	5ct7	A	train
BRAF	5fd2	A	train
BRAF	5hie	A	train
BRAF	5ita	A	train
BRAF	5jrq	A	train
BRAF	5jsm	A	train
BRAF	5jt2	A	train
BRAF	5val	A	train
BRAF	5vam	A	train
BRAF	6b8u	A	train
BRAF	6cad	A	train
BRAF	6n0p	A	train
BRAF	6n0q	A	train
BRAF	6nsq	A	train
BRAF	6nyb	A	train
BRAF	6p3d	A	train
BRAF	6p7g	A	train
BRAF	6q0t	A	train
BRAF	6u2g	B	train
BRAF	6v34	A	train
BRAF	6xfp	A	train
BRAF	6xlo	A	train
BRAF	7k0v	A	train
BRAF	7m0t	A	train
BRAF	7m0u	A	train
BRAF	7m0w	A	train
BRAF	7mfd	A	train
BRAF	7mfe	A	train
BRAF	7p3v	A	train
BTK	3gen	A	train
BTK	3k54	A	train
BTK	3ocs	A	train
BTK	2023-10-03	A	train
BTK	3p08	A	train
BTK	3pix	A	train
BTK	3piy	A	train
BTK	3piz	A	train
BTK	3pj1	A	train
BTK	3pj2	A	train
BTK	3pj3	A	train
BTK	4nwm	A	train
BTK	4ot5	A	train
BTK	4ot6	A	train
BTK	4otq	A	train
BTK	4otr	A	train
BTK	4rfy	A	train
BTK	4rfz	A	train
BTK	4rg0	A	train
BTK	4rx5	A	train
BTK	4yhf	A	train
BTK	4z3v	A	train
BTK	4zly	A	train
BTK	4zlz	A	train
BTK	5bpy	A	train
BTK	5bq0	A	train
BTK	5fbn	C	train
BTK	5fbo	A	train
BTK	5j87	A	train
BTK	5jrs	A	train
BTK	5kup	A	train
BTK	5p9f	A	train
BTK	5p9g	A	train
BTK	5p9h	A	train
BTK	5p9i	A	train
BTK	5p9k	A	train
BTK	5p9l	A	train
BTK	5p9m	A	train
BTK	5t18	A	train
BTK	5u9d	A	train
BTK	5vfi	A	train
BTK	5vgo	A	train
BTK	5zz4	A	train
BTK	6aua	A	train
BTK	6aub	A	train
BTK	6bke	A	train
BTK	6bkh	A	train
BTK	6bkw	A	train
BTK	6bln	A	train
BTK	6di0	A	train
BTK	6di1	A	train
BTK	6di3	A	train
BTK	6di5	A	train
BTK	6di9	A	train
BTK	6e4f	A	train
BTK	6hrp	A	train
BTK	6hrt	A	train
BTK	6j6m	A	train
BTK	6n9p	A	train
BTK	6nfh	A	train
BTK	6nfi	A	train
BTK	6nzm	A	train
BTK	6o8i	A	train
BTK	6omu	A	train
BTK	6s90	A	train
BTK	6tfp	A	train
BTK	6vxq	A	train
BTK	6w06	A	train
BTK	6w07	A	train
BTK	6w7o	A	train
BTK	6x3n	A	train
BTK	6x3o	A	train
BTK	6x3p	A	train
BTK	6xe4	A	train
BTK	7kxl	A	train
BTK	7kxm	A	train
BTK	7kxn	A	train
BTK	7kxp	A	train
BTK	7kxq	A	train
BTK	7l5p	A	train
BTK	7lty	A	train
BTK	7ltz	A	train
BTK	7n4q	A	train
BTK	7n4r	A	train
BTK	7n4s	A	train
BTK	7n5o	A	train
BTK	7n5r	A	train
BTK	7n5x	A	train
BTK	7n5y	A	train
BTK	7r60	A	train
BTK	7r61	A	train
BTK	8e2m	A	train
CDK2	1ckp	A	train
CDK2	1di8	A	train
CDK2	1dm2	A	train
CDK2	1e1x	A	train
CDK2	1e9h	A	train
CDK2	1fvt	A	train
CDK2	1fvv	A	train
CDK2	1g5s	A	train
CDK2	1gii	A	train
CDK2	1gij	A	train
CDK2	1gz8	A	train
CDK2	1h00	A	train
CDK2	1h01	A	train
CDK2	1h07	A	train
CDK2	1h08	A	train
CDK2	1h0v	A	train
CDK2	1h0w	A	train
CDK2	1h1p	A	train
CDK2	1h1q	A	train
CDK2	1h1r	A	train
CDK2	1h27	A	train
CDK2	1hck	A	train
CDK2	1jsv	A	train
CDK2	1ke5	A	train
CDK2	1ke6	A	train
CDK2	1ke7	A	train
CDK2	1ke8	A	train
CDK2	1ke9	A	train
CDK2	1ogu	A	train
CDK2	1oi9	A	train
CDK2	1oiq	A	train
CDK2	1oir	A	train
CDK2	1oit	A	train
CDK2	1oiu	A	train
CDK2	1oiy	A	train
CDK2	1p2a	A	train
CDK2	1p5e	A	train
CDK2	1pkd	A	train
CDK2	1pxi	A	train
CDK2	1pxk	A	train
CDK2	1pxm	A	train
CDK2	1pxn	A	train
CDK2	1pye	A	train
CDK2	1r78	A	train
CDK2	1urw	A	train
CDK2	1v1k	A	train
CDK2	1vyw	A	train
CDK2	1vyz	A	train
CDK2	1w0x	C	train
CDK2	1w8c	A	train
CDK2	1wcc	A	train
CDK2	1y8y	A	train
CDK2	1y91	A	train
CDK2	1ykr	A	train
CDK2	2a0c	X	train
CDK2	2b52	A	train
CDK2	2b53	A	train
CDK2	2b55	A	train
CDK2	2bhe	A	train
CDK2	2bhh	A	train
CDK2	2bkz	A	train
CDK2	2bpm	A	train
CDK2	2btr	A	train
CDK2	2bts	A	train
CDK2	2c4g	A	train
CDK2	2c5n	A	train
CDK2	2c5o	A	train
CDK2	2c5v	A	train
CDK2	2c5y	A	train
CDK2	2c68	A	train
CDK2	2c69	A	train
CDK2	2c6i	A	train
CDK2	2c6k	A	train
CDK2	2c6l	A	train
CDK2	2c6o	A	train
CDK2	2c6t	A	train
CDK2	2clx	A	train
CDK2	2ds1	A	train
CDK2	2duv	A	train
CDK2	2exm	A	train
CDK2	2fvd	A	train
CDK2	2g9x	A	train
CDK2	2i40	A	train
CDK2	2iw6	A	train
CDK2	2j9m	A	train
CDK2	2r3f	A	train
CDK2	2r3g	A	train
CDK2	2r3h	A	train
CDK2	2r3i	A	train
CDK2	2r3j	A	train
CDK2	2r3k	A	train
CDK2	2r3l	A	train
CDK2	2r3m	A	train
CDK2	2r3n	A	train
CDK2	2r3o	A	train
CDK2	2r3p	A	train
CDK2	2r3q	A	train
CDK2	2r3r	A	train
CDK2	2r64	A	train
CDK2	2uue	A	train
CDK2	2uzb	A	train
CDK2	2uzd	A	train
CDK2	2uze	A	train
CDK2	2uzl	A	train
CDK2	2uzn	A	train
CDK2	2uzo	A	train
CDK2	2v0d	A	train
CDK2	2vta	A	train
CDK2	2vth	A	train
CDK2	2vti	A	train
CDK2	2vtj	A	train
CDK2	2vtl	A	train
CDK2	2vtm	A	train
CDK2	2vtn	A	train
CDK2	2vto	A	train
CDK2	2vtp	A	train
CDK2	2vtq	A	train
CDK2	2vtr	A	train
CDK2	2vts	A	train
CDK2	2vtt	A	train
CDK2	2vu3	A	train
CDK2	2vv9	A	train
CDK2	2w05	A	train
CDK2	2w06	A	train
CDK2	2w17	A	train
CDK2	2w1h	A	train
CDK2	2wev	A	train
CDK2	2wih	A	train
CDK2	2wip	A	train
CDK2	2wpa	A	train
CDK2	2wxv	A	train
CDK2	2x1n	A	train
CDK2	2xmy	A	train
CDK2	2xnb	A	train
CDK2	3bht	A	train
CDK2	3bhu	A	train
CDK2	3bhv	A	train
CDK2	3ddp	A	train
CDK2	3ddq	A	train
CDK2	3dog	A	train
CDK2	3eid	A	train
CDK2	3ej1	A	train
CDK2	3eoc	A	train
CDK2	3ezr	A	train
CDK2	3f5x	A	train
CDK2	3fz1	A	train
CDK2	3ig7	A	train
CDK2	3igg	A	train
CDK2	3le6	A	train
CDK2	3lfn	A	train
CDK2	3lfq	A	train
CDK2	3lfs	A	train
CDK2	3my5	A	train
CDK2	3ns9	A	train
CDK2	3pj8	A	train
CDK2	3pxf	A	train
CDK2	3pxy	A	train
CDK2	3py1	A	train
CDK2	3ql8	A	train
CDK2	3qqf	A	train
CDK2	3qqg	A	train
CDK2	3qqh	A	train
CDK2	3qqj	A	train
CDK2	3qqk	A	train
CDK2	3qql	A	train
CDK2	3qrt	A	train
CDK2	3qru	A	train
CDK2	3qtq	A	train
CDK2	3qtr	A	train
CDK2	3qts	A	train
CDK2	3qtu	A	train
CDK2	3qtw	A	train
CDK2	3qtx	A	train
CDK2	3qtz	A	train
CDK2	3qu0	A	train
CDK2	3qwj	A	train
CDK2	3qwk	A	train
CDK2	3qx2	A	train
CDK2	3qx4	A	train
CDK2	3qxo	A	train
CDK2	3qxp	A	train
CDK2	3qzf	A	train
CDK2	3qzg	A	train
CDK2	3qzh	A	train
CDK2	3qzi	A	train
CDK2	3r1q	A	train
CDK2	3r1s	A	train
CDK2	3r1y	A	train
CDK2	3r28	A	train
CDK2	3r6x	A	train
CDK2	3r71	A	train
CDK2	3r73	A	train
CDK2	3r7e	A	train
CDK2	3r7i	A	train
CDK2	3r7u	A	train
CDK2	3r7v	A	train
CDK2	3r7y	A	train
CDK2	3r83	A	train
CDK2	3r8l	A	train
CDK2	3r8m	A	train
CDK2	3r8p	A	train
CDK2	3r8u	A	train
CDK2	3r8z	A	train
CDK2	3r9d	A	train
CDK2	3r9h	A	train
CDK2	3r9n	A	train
CDK2	3r9o	A	train
CDK2	3rah	A	train
CDK2	3rai	A	train
CDK2	3rak	A	train
CDK2	3ral	A	train
CDK2	3rjc	A	train
CDK2	3rk5	A	train
CDK2	3rk7	A	train
CDK2	3rk9	A	train
CDK2	3rkb	A	train
CDK2	3rm6	A	train
CDK2	3rm7	A	train
CDK2	3rmf	A	train
CDK2	3rni	A	train
CDK2	3roy	A	train
CDK2	3rpo	A	train
CDK2	3rpr	A	train
CDK2	3rpv	A	train
CDK2	3rpy	A	train
CDK2	3rzb	A	train
CDK2	3s00	A	train
CDK2	3s0o	A	train
CDK2	3s1h	A	train
CDK2	3s2p	A	train
CDK2	3sqq	A	train
CDK2	3sw4	A	train
CDK2	3sw7	A	train
CDK2	3ti1	A	train
CDK2	3tiy	A	train
CDK2	3tiz	A	train
CDK2	3uli	A	train
CDK2	3unj	A	train
CDK2	3unk	A	train
CDK2	3wbl	A	train
CDK2	4acm	A	train
CDK2	4bck	A	train
CDK2	4bcm	A	train
CDK2	4bcn	A	train
CDK2	4bco	A	train
CDK2	4bcp	A	train
CDK2	4bcq	A	train
CDK2	4bgh	A	train
CDK2	4bzd	A	train
CDK2	4cfm	A	train
CDK2	4cfn	A	train
CDK2	4cfu	A	train
CDK2	4cfv	A	train
CDK2	4cfw	A	train
CDK2	4cfx	A	train
CDK2	4d1x	A	train
CDK2	4d1z	A	train
CDK2	4ek4	A	train
CDK2	4ek6	A	train
CDK2	4eol	A	train
CDK2	4erw	A	train
CDK2	4ez3	A	train
CDK2	4fkg	A	train
CDK2	4fki	A	train
CDK2	4fko	A	train
CDK2	4fkq	A	train
CDK2	4fks	A	train
CDK2	4fkt	A	train
CDK2	4fx3	A	train
CDK2	4i3z	A	train
CDK2	4lyn	A	train
CDK2	4nj3	A	train
CDK2	4rj3	A	train
CDK2	5a14	A	train
CDK2	5and	A	train
CDK2	5ane	A	train
CDK2	5ang	A	train
CDK2	5ani	A	train
CDK2	5anj	A	train
CDK2	5ank	A	train
CDK2	5cyi	A	train
CDK2	5d1j	A	train
CDK2	5fp5	A	train
CDK2	5fp6	A	train
CDK2	5iev	A	train
CDK2	5iex	A	train
CDK2	5iey	A	train
CDK2	5jq8	A	train
CDK2	5k4j	A	train
CDK2	5lmk	A	train
CDK2	5mhq	A	train
CDK2	5nev	A	train
CDK2	5oo1	A	train
CDK2	5oo3	A	train
CDK2	5osm	A	train
CDK2	5uq1	A	train
CDK2	6gub	A	train
CDK2	6gue	A	train
CDK2	6guf	A	train
CDK2	6guk	A	train
CDK2	6gva	A	train
CDK2	6inl	A	train
CDK2	6jgm	A	train
CDK2	6oqi	A	train
CDK2	6q3b	A	train
CDK2	6q48	A	train
CDK2	6q4a	A	train
CDK2	6q4b	A	train
CDK2	6q4c	A	train
CDK2	6q4d	A	train
CDK2	6q4f	A	train
CDK2	6q4g	A	train
CDK2	6q4h	A	train
CDK2	6q4i	A	train
CDK2	6q4j	A	train
CDK2	6rij	A	train
CDK2	6yl1	A	train
CDK2	6ylk	A	train
CDK2	7ack	A	train
CDK2	7b7s	A	train
CDK2	7kjs	A	train
CDK2	7m2f	A	train
CDK2	7mkx	A	train
CDK2	7qhl	A	train
CDK2	7ra5	A	train
CDK2	7rwe	A	train
CDK2	7rwf	A	train
CDK2	7rxo	A	train
CDK2	7s4t	A	train
CDK2	7s7a	A	train
CDK2	7s84	A	train
CDK2	7s85	A	train
CDK2	7s9x	A	train
CDK2	7sa0	A	train
CDK2	7vdu	A	train
CDK8	3rgf	A	train
CDK8	4crl	A	train
CDK8	4f6s	A	train
CDK8	4f6u	A	train
CDK8	4f6w	A	train
CDK8	4f70	A	train
CDK8	4f7j	A	train
CDK8	4f7l	A	train
CDK8	4f7n	A	train
CDK8	4f7s	A	train
CDK8	4g6l	A	train
CDK8	5cei	A	train
CDK8	5fgk	A	train
CDK8	5hbe	A	train
CDK8	5hbj	A	train
CDK8	5hvy	A	train
CDK8	5i5z	A	train
CDK8	5icp	A	train
CDK8	5idn	A	train
CDK8	5idp	A	train
CDK8	5xs2	A	train
CDK8	6qtg	A	train
CDK8	6qtj	A	train
CDK8	6r3s	A	train
CDK8	6tpa	A	train
CDK9	3blq	A	train
CDK9	3blr	A	train
CDK9	3lq5	A	train
CDK9	3tn8	A	train
CDK9	4bcf	A	train
CDK9	4bch	A	train
CDK9	4bcj	A	train
CDK9	4imy	A	train
CDK9	6cyt	A	train
CDK9	6gzh	A	train
CDK9	6w9e	A	train
CDK9	6z45	A	train
CDK9	7nwk	A	train
CHK1	1nvr	A	train
CHK1	1nvs	A	train
CHK1	1zlt	A	train
CHK1	1zys	A	train
CHK1	2ayp	A	train
CHK1	2br1	A	train
CHK1	2brb	A	train
CHK1	2brg	A	train
CHK1	2brh	A	train
CHK1	2brm	A	train
CHK1	2brn	A	train
CHK1	2c3j	A	train
CHK1	2c3k	A	train
CHK1	2c3l	A	train
CHK1	2cgu	A	train
CHK1	2cgv	A	train
CHK1	2cgw	A	train
CHK1	2cgx	A	train
CHK1	2e9n	A	train
CHK1	2e9o	A	train
CHK1	2e9p	A	train
CHK1	2e9v	A	train
CHK1	2gdo	A	train
CHK1	2ghg	A	train
CHK1	2hog	A	train
CHK1	2hxl	A	train
CHK1	2hxq	A	train
CHK1	2hy0	A	train
CHK1	2qhm	A	train
CHK1	2qhn	A	train
CHK1	2r0u	A	train
CHK1	2wmq	A	train
CHK1	2wmr	A	train
CHK1	2wms	A	train
CHK1	2wmt	A	train
CHK1	2wmu	A	train
CHK1	2wmv	A	train
CHK1	2wmw	A	train
CHK1	2wmx	A	train
CHK1	2x8d	A	train
CHK1	2x8e	A	train
CHK1	2x8i	A	train
CHK1	2xey	A	train
CHK1	2xez	A	train
CHK1	2xf0	A	train
CHK1	2ydi	A	train
CHK1	2ydj	A	train
CHK1	2ydk	A	train
CHK1	2yer	A	train
CHK1	2yex	A	train
CHK1	2ym3	A	train
CHK1	2ym4	A	train
CHK1	2ym5	A	train
CHK1	2ym6	A	train
CHK1	2ym7	A	train
CHK1	2ym8	A	train
CHK1	2ywp	A	train
CHK1	3nlb	A	train
CHK1	3ot3	A	train
CHK1	3ot8	A	train
CHK1	3pa3	A	train
CHK1	3pa4	A	train
CHK1	3pa5	A	train
CHK1	3tkh	A	train
CHK1	3tki	A	train
CHK1	3u9n	A	train
CHK1	4fsm	A	train
CHK1	4fsq	A	train
CHK1	4fsr	A	train
CHK1	4fst	A	train
CHK1	4fsu	A	train
CHK1	4fsy	A	train
CHK1	4fsz	A	train
CHK1	4ft0	A	train
CHK1	4ft3	A	train
CHK1	4ft5	A	train
CHK1	4ft7	A	train
CHK1	4ft9	A	train
CHK1	4fta	A	train
CHK1	4ftc	A	train
CHK1	4fti	A	train
CHK1	4ftj	A	train
CHK1	4ftk	A	train
CHK1	4ftl	A	train
CHK1	4ftm	A	train
CHK1	4ftn	A	train
CHK1	4fto	A	train
CHK1	4ftq	A	train
CHK1	4ftr	A	train
CHK1	4ftt	A	train
CHK1	4ftu	A	train
CHK1	4gh2	A	train
CHK1	4hyh	A	train
CHK1	4hyi	A	train
CHK1	4jik	A	train
CHK1	4qye	A	train
CHK1	4qyf	A	train
CHK1	4qyg	A	train
CHK1	4qyh	A	train
CHK1	4rvk	A	train
CHK1	4rvl	A	train
CHK1	4rvm	A	train
CHK1	5dls	A	train
CHK1	5f4n	A	train
CHK1	5oop	A	train
CHK1	5op4	A	train
CHK1	5op5	A	train
CHK1	5op7	A	train
CHK1	5opb	A	train
CHK1	5opr	A	train
CHK1	5ops	A	train
CHK1	5opu	A	train
CHK1	5opv	A	train
CHK1	5oq6	A	train
CHK1	5oq8	A	train
CHK1	6fc8	A	train
CHK1	6fck	A	train
CHK1	7akm	A	train
CHK1	7bjd	A	train
CHK1	7bjh	A	train
CHK1	7bjm	A	train
CHK1	7bjo	A	train
CHK1	7bjr	A	train
CHK1	7bjx	A	train
CHK1	7bk1	A	train
CHK1	7bk2	A	train
CHK1	7bk3	A	train
CHK1	7bkn	A	train
CHK1	7bko	A	train
CHK1	7mck	A	train
CHK1	7suf	A	train
CHK1	7sug	A	train
CHK1	7suh	A	train
CHK1	7sui	A	train
CHK1	7suj	A	train
CHK2	2cn5	A	train
CHK2	2w0j	A	train
CHK2	2w7x	A	train
CHK2	2wtc	A	train
CHK2	2wtd	A	train
CHK2	2wti	A	train
CHK2	2wtj	A	train
CHK2	2xbj	A	train
CHK2	2xk9	A	train
CHK2	2xm9	A	train
CHK2	2ycq	A	train
CHK2	2ycr	A	train
CHK2	2ycs	A	train
CHK2	2yir	A	train
CHK2	2yit	A	train
CHK2	3i6u	A	train
CHK2	4a9r	A	train
CHK2	4a9s	A	train
CHK2	4a9u	A	train
CHK2	4bda	A	train
CHK2	4bdb	A	train
CHK2	4bdc	A	train
CHK2	4bdd	A	train
CHK2	4bde	A	train
CHK2	4bdf	A	train
CHK2	4bdg	A	train
CHK2	4bdh	A	train
CHK2	4bdi	A	train
CHK2	4bdj	A	train
CHK2	4bdk	A	train
CK1d	3uyt	A	train
CK1d	4hgt	A	train
CK1d	4kb8	A	train
CK1d	4kba	A	train
CK1d	4kbc	A	train
CK1d	4kbk	A	train
CK1d	4tn6	A	train
CK1d	4twc	A	train
CK1d	5ih5	A	train
CK1d	5ih6	A	train
CK1d	5okt	A	train
CK1d	5w4w	A	train
CK1d	6f1w	A	train
CK1d	6f26	A	train
CK1d	6gzm	A	train
CK1d	6rcg	A	train
CK1d	6ru6	A	train
CK1d	6ru7	A	train
CK1d	7nzy	A	train
CK2a1	2zjw	A	train
CK2a1	3amy	A	train
CK2a1	3at3	A	train
CK2a1	3at4	A	train
CK2a1	3axw	A	train
CK2a1	3c13	A	train
CK2a1	3h30	A	train
CK2a1	3mb6	A	train
CK2a1	3mb7	A	train
CK2a1	3nga	A	train
CK2a1	3owj	A	train
CK2a1	3owk	A	train
CK2a1	3owl	A	train
CK2a1	3pe2	A	train
CK2a1	3q9z	A	train
CK2a1	3qa0	A	train
CK2a1	3r0t	A	train
CK2a1	3rps	A	train
CK2a1	3u4u	A	train
CK2a1	3u87	A	train
CK2a1	3u9c	A	train
CK2a1	3war	A	train
CK2a1	3wik	A	train
CK2a1	3wil	A	train
CK2a1	4grb	A	train
CK2a1	4gub	A	train
CK2a1	4kwp	A	train
CK2a1	4nh1	A	train
CK2a1	4rll	A	train
CK2a1	4uba	A	train
CK2a1	5b0x	A	train
CK2a1	5clp	A	train
CK2a1	5cqu	A	train
CK2a1	5csp	A	train
CK2a1	5csv	A	train
CK2a1	5ct0	A	train
CK2a1	5ctp	A	train
CK2a1	5cu3	A	train
CK2a1	5cx9	A	train
CK2a1	5h8b	A	train
CK2a1	5h8e	A	train
CK2a1	5h8g	A	train
CK2a1	5kwh	A	train
CK2a1	5m4c	A	train
CK2a1	5m4f	A	train
CK2a1	5mmf	A	train
CK2a1	5mmr	A	train
CK2a1	5mo5	A	train
CK2a1	5mo6	A	train
CK2a1	5mo7	A	train
CK2a1	5mo8	A	train
CK2a1	5moh	A	train
CK2a1	5mot	A	train
CK2a1	5mov	A	train
CK2a1	5mow	A	train
CK2a1	5n1v	A	train
CK2a1	5n9l	A	train
CK2a1	5n9n	A	train
CK2a1	5nqc	A	train
CK2a1	5omy	A	train
CK2a1	5os8	A	train
CK2a1	5osz	A	train
CK2a1	5ot5	A	train
CK2a1	5ot6	A	train
CK2a1	5otd	A	train
CK2a1	5oth	A	train
CK2a1	5oti	A	train
CK2a1	5otl	A	train
CK2a1	5oto	A	train
CK2a1	5otp	A	train
CK2a1	5otq	A	train
CK2a1	5ots	A	train
CK2a1	5oty	A	train
CK2a1	5oue	A	train
CK2a1	5oul	A	train
CK2a1	5oum	A	train
CK2a1	5ouu	A	train
CK2a1	5owh	A	train
CK2a1	5oyf	A	train
CK2a1	5t1h	A	train
CK2a1	6a1c	A	train
CK2a1	6ehk	A	train
CK2a1	6ehu	A	train
CK2a1	6eii	A	train
CK2a1	6hbn	A	train
CK2a1	6hnw	A	train
CK2a1	6hny	A	train
CK2a1	6hoq	A	train
CK2a1	6hor	A	train
CK2a1	6hot	A	train
CK2a1	6hou	A	train
CK2a1	6l23	A	train
CK2a1	6q38	A	train
CK2a1	6qy7	A	train
CK2a1	6rb1	A	train
CK2a1	6rcb	A	train
CK2a1	6rcm	A	train
CK2a1	6rfe	A	train
CK2a1	6rff	A	train
CK2a1	6tlo	A	train
CK2a1	6tlr	A	train
CK2a1	6tlu	A	train
CK2a1	6tlv	A	train
CK2a1	6tlw	A	train
CK2a1	6ypg	A	train
CK2a1	6ypj	A	train
CK2a1	6yul	A	train
CK2a1	6yum	A	train
CK2a1	6z83	A	train
CK2a1	6z84	A	train
CK2a1	7a49	A	train
CK2a1	7a4b	A	train
CK2a1	7a4c	A	train
CK2a1	7a4q	A	train
CK2a1	7ay9	A	train
CK2a1	7aya	A	train
CK2a1	7bu4	A	train
CK2a1	7l1x	A	train
CK2a1	7qgb	A	train
CK2a1	7qge	A	train
CK2a1	7qux	A	train
CK2a1	7z39	A	train
CK2a1	8bgc	A	train
CK2a2	3e3b	X	train
CK2a2	5m56	A	train
CK2a2	5ooi	A	train
CK2a2	5y9m	A	train
CK2a2	6hmd	A	train
CK2a2	6qy8	A	train
CK2a2	6qy9	A	train
CK2a2	6te2	A	train
CK2a2	6tew	A	train
CK2a2	6tgu	A	train
CK2a2	7a1b	A	train
CK2a2	7a1z	A	train
CK2a2	7a22	A	train
CK2a2	7a2h	A	train
CK2a2	7at9	A	train
CLK1	5j1v	A	train
CLK1	5x8i	A	train
CLK1	6ft8	A	train
CLK1	6ft9	A	train
CLK1	6fyo	A	train
CLK1	6g33	A	train
CLK1	6i5h	A	train
CLK1	6i5i	A	train
CLK1	6i5k	A	train
CLK1	6khd	A	train
CLK1	6q8k	A	train
CLK1	6q8p	A	train
CLK1	6qty	A	train
CLK1	6r6e	A	train
CLK1	6r6x	A	train
CLK1	6r8j	A	train
CLK1	6raa	A	train
CLK1	6yta	A	train
CLK1	6yte	C	train
CLK1	6ytg	A	train
CLK1	6z4z	A	train
CLK1	6z50	A	train
CLK1	6zln	A	train
CLK1	7ak3	A	train
CLK1	7o9y	A	train
CLK1	7opg	A	train
DAPK1	1p4f	A	train
DAPK1	1wvy	A	train
DAPK1	2yak	A	train
DAPK1	3gu4	A	train
DAPK1	3gu6	A	train
DAPK1	3gub	A	train
DAPK1	3zxt	A	train
DAPK1	4pf4	A	train
DAPK1	4txc	A	train
DAPK1	4ypd	A	train
DAPK1	5auu	A	train
DAPK1	5auv	A	train
DAPK1	5auy	A	train
DAPK1	5av0	A	train
DAPK1	5av2	A	train
DAPK1	5av4	A	train
DAPK1	7ccu	A	train
DAPK1	7ccv	A	train
DDR1	4bkj	A	train
DDR1	4ckr	A	train
DDR1	5bvn	A	train
DDR1	5bvo	A	train
DDR1	5bvw	A	train
DDR1	5fdp	A	train
DDR1	5fdx	A	train
DDR1	5sau	A	train
DDR1	5sax	A	train
DDR1	5say	A	train
DDR1	5saz	A	train
DDR1	5sb0	A	train
DDR1	5sb1	A	train
DDR1	5sb2	A	train
DDR1	6fex	A	train
DDR1	6fim	A	train
DDR1	6fin	A	train
DDR1	6fio	A	train
DDR1	6fiq	A	train
DDR1	6gwr	A	train
DDR1	6hp9	A	train
DDR1	6y23	A	train
DDR1	7be6	A	train
DYRK1A	2wo6	A	train
DYRK1A	3anq	A	train
DYRK1A	3anr	A	train
DYRK1A	4aze	A	train
DYRK1A	4mq1	A	train
DYRK1A	4mq2	A	train
DYRK1A	4nct	A	train
DYRK1A	4ylj	A	train
DYRK1A	4ylk	A	train
DYRK1A	4yll	A	train
DYRK1A	4yu2	A	train
DYRK1A	5a3x	A	train
DYRK1A	5a4e	A	train
DYRK1A	5a4l	A	train
DYRK1A	5a4q	A	train
DYRK1A	5a4t	A	train
DYRK1A	5a54	A	train
DYRK1A	5aik	A	train
DYRK1A	6a1g	A	train
DYRK1A	6eif	A	train
DYRK1A	6eij	A	train
DYRK1A	6eil	A	train
DYRK1A	6eip	A	train
DYRK1A	6eir	A	train
DYRK1A	6eiv	A	train
DYRK1A	6ej4	A	train
DYRK1A	6ln1	A	train
DYRK1A	6qu2	A	train
DYRK1A	6s11	A	train
DYRK1A	6s14	A	train
DYRK1A	6s17	A	train
DYRK1A	6s1b	A	train
DYRK1A	6s1h	A	train
DYRK1A	6s1i	A	train
DYRK1A	6s1j	A	train
DYRK1A	6t6a	A	train
DYRK1A	6uip	A	train
DYRK1A	6uwy	A	train
DYRK1A	6yf8	A	train
DYRK1A	7a4o	A	train
DYRK1A	7a4r	A	train
DYRK1A	7a4s	A	train
DYRK1A	7a4z	A	train
DYRK1A	7a51	A	train
DYRK1A	7a52	A	train
DYRK1A	7a53	A	train
DYRK1A	7a55	A	train
DYRK1A	7a5b	A	train
DYRK1A	7a5d	A	train
DYRK1A	7a5l	A	train
DYRK1A	7a5n	A	train
DYRK1A	7aj2	A	train
DYRK1A	7aj4	A	train
DYRK1A	7aj5	A	train
DYRK1A	7aj7	A	train
DYRK1A	7aj8	A	train
DYRK1A	7aja	A	train
DYRK1A	7ajm	A	train
DYRK1A	7ajs	A	train
DYRK1A	7ajv	A	train
DYRK1A	7ajw	A	train
DYRK1A	7ajy	A	train
DYRK1A	7ak2	A	train
DYRK1A	7akb	A	train
DYRK1A	7ake	A	train
DYRK1A	7akl	A	train
DYRK1A	7fhs	A	train
DYRK1A	7fht	A	train
DYRK1A	7o7k	A	train
DYRK1A	7zh8	A	train
DYRK2	3k2l	A	train
DYRK2	3kvw	A	train
DYRK2	5lxd	A	train
DYRK2	5ztn	A	train
DYRK2	6hdr	A	train
DYRK2	6k0j	A	train
DYRK2	7akf	A	train
DYRK2	7akh	A	train
DYRK2	7dg4	A	train
DYRK2	7dh3	A	train
DYRK2	7dh9	A	train
DYRK2	7dhc	A	train
DYRK2	7dhk	A	train
DYRK2	7dhn	A	train
DYRK2	7dho	A	train
DYRK2	7djo	A	train
DYRK2	7dl6	A	train
DYRK2	7ejv	A	train
EGFR	1m17	A	train
EGFR	1xkk	A	train
EGFR	2itu	A	train
EGFR	2ity	A	train
EGFR	2j5f	A	train
EGFR	2j6m	A	train
EGFR	2jiu	A	train
EGFR	2rf9	A	train
EGFR	2rgp	A	train
EGFR	3bel	A	train
EGFR	3ika	A	train
EGFR	3lzb	A	train
EGFR	3w2o	A	train
EGFR	3w2p	A	train
EGFR	3w2q	A	train
EGFR	3w2r	A	train
EGFR	3w32	A	train
EGFR	3w33	A	train
EGFR	4g5j	A	train
EGFR	4g5p	A	train
EGFR	4i24	A	train
EGFR	4jq7	A	train
EGFR	4jq8	A	train
EGFR	4jr3	A	train
EGFR	4jrv	A	train
EGFR	4li5	A	train
EGFR	4ll0	A	train
EGFR	4r5s	A	train
EGFR	4rix	B	train
EGFR	4rj4	A	train
EGFR	4rj5	A	train
EGFR	4rj6	A	train
EGFR	4rj7	A	train
EGFR	4rj8	A	train
EGFR	4wd5	A	train
EGFR	5c8k	A	train
EGFR	5c8m	A	train
EGFR	5c8n	A	train
EGFR	5cal	A	train
EGFR	5can	A	train
EGFR	5cao	A	train
EGFR	5cap	A	train
EGFR	5caq	A	train
EGFR	5cau	A	train
EGFR	5cav	A	train
EGFR	5edq	A	train
EGFR	5edr	A	train
EGFR	5em5	A	train
EGFR	5em8	A	train
EGFR	5fed	A	train
EGFR	5feq	A	train
EGFR	5gmp	A	train
EGFR	5gnk	A	train
EGFR	5gty	A	train
EGFR	5gtz	A	train
EGFR	5hcx	A	train
EGFR	5hcy	A	train
EGFR	5hg5	A	train
EGFR	5hg7	A	train
EGFR	5hg8	A	train
EGFR	5hg9	A	train
EGFR	5hib	A	train
EGFR	5hic	A	train
EGFR	5j9y	A	train
EGFR	5j9z	A	train
EGFR	5jeb	A	train
EGFR	5u8l	A	train
EGFR	5ug8	A	train
EGFR	5ug9	A	train
EGFR	5uga	A	train
EGFR	5ugb	A	train
EGFR	5ugc	A	train
EGFR	5uwd	A	train
EGFR	5x26	A	train
EGFR	5x2f	A	train
EGFR	5x2k	A	train
EGFR	5xdk	A	train
EGFR	5xgm	A	train
EGFR	5xgn	A	train
EGFR	5y25	A	train
EGFR	5y9t	A	train
EGFR	5yu9	A	train
EGFR	5zwj	A	train
EGFR	6d8e	A	train
EGFR	6jrj	A	train
EGFR	6jrx	A	train
EGFR	6jx0	A	train
EGFR	6jz0	A	train
EGFR	6lub	A	train
EGFR	6p8q	A	train
EGFR	6s89	A	train
EGFR	6s8a	A	train
EGFR	6s9b	A	train
EGFR	6s9c	A	train
EGFR	6s9d	A	train
EGFR	6tfu	A	train
EGFR	6tfv	A	train
EGFR	6tfw	A	train
EGFR	6tfy	A	train
EGFR	6tfz	A	train
EGFR	6tg0	A	train
EGFR	6tg1	A	train
EGFR	6v5n	A	train
EGFR	6v6k	A	train
EGFR	6vh4	A	train
EGFR	6vhp	A	train
EGFR	6wa2	A	train
EGFR	6wak	A	train
EGFR	6xl4	A	train
EGFR	6z4d	A	train
EGFR	7a2a	A	train
EGFR	7a6i	A	train
EGFR	7a6j	A	train
EGFR	7aem	A	train
EGFR	7er2	A	train
EGFR	7jxl	A	train
EGFR	7k1h	A	train
EGFR	7kxz	A	train
EGFR	7oxb	A	train
EGFR	7t4j	A	train
EGFR	7u98	A	train
EGFR	7u99	A	train
EGFR	7u9a	A	train
EGFR	7ukv	A	train
EGFR	7ukw	A	train
EGFR	7vra	A	train
EGFR	7vre	A	train
EGFR	8a2a	A	train
EGFR	8d73	A	train
EGFR	8d76	A	train
EphA2	1mqb	A	train
EphA2	5i9v	A	train
EphA2	5i9x	A	train
EphA2	5i9y	A	train
EphA2	5i9z	A	train
EphA2	5ia0	A	train
EphA2	5ia1	A	train
EphA2	5ia2	A	train
EphA2	5ia3	A	train
EphA2	5ia4	A	train
EphA2	5ia5	A	train
EphA2	5nk0	A	train
EphA2	5nk1	A	train
EphA2	5nk3	A	train
EphA2	5nk4	A	train
EphA2	5nk6	A	train
EphA2	5nk8	A	train
EphA2	5nk9	A	train
EphA2	5nka	A	train
EphA2	5nkb	A	train
EphA2	5nkc	A	train
EphA2	5nkd	A	train
EphA2	5nke	A	train
EphA2	5nkf	A	train
EphA2	5nkg	A	train
EphA2	5nki	A	train
EphA2	6fnf	A	train
EphA2	6fng	A	train
EphA2	6fnh	A	train
EphA2	6het	A	train
EphA2	6heu	A	train
EphA2	6hev	A	train
EphA2	6hew	A	train
EphA2	6hex	A	train
EphA2	6hey	A	train
EphA2	6q7b	A	train
EphA2	6q7c	A	train
EphA2	6q7d	A	train
EphA2	6q7e	A	train
EphA2	6q7f	A	train
EphA2	6q7g	A	train
EphA2	7kja	A	train
EphA2	7kjb	A	train
EphA2	8bin	A	train
EphA2	8bio	A	train
EphA2	8bk0	A	train
EphA3	3dzq	A	train
EphA3	4gk2	A	train
EphA3	4gk4	A	train
EphA3	4p4c	A	train
EphA3	4p5q	A	train
EphA3	4p5z	A	train
EphA3	4twn	A	train
EphA3	4two	A	train
Erk2	1pme	A	train
Erk2	1tvo	A	train
Erk2	1wzy	A	train
Erk2	2ojg	A	train
Erk2	2oji	A	train
Erk2	2ojj	A	train
Erk2	3i5z	A	train
Erk2	3i60	A	train
Erk2	3sa0	A	train
Erk2	3w55	A	train
Erk2	4fmq	A	train
Erk2	4fux	A	train
Erk2	4fuy	A	train
Erk2	4fv0	A	train
Erk2	4fv1	A	train
Erk2	4fv2	A	train
Erk2	4fv4	A	train
Erk2	4fv5	A	train
Erk2	4fv6	A	train
Erk2	4fv7	A	train
Erk2	4fv8	A	train
Erk2	4fv9	A	train
Erk2	4g6n	A	train
Erk2	4g6o	A	train
Erk2	4iz5	A	train
Erk2	4n0s	A	train
Erk2	4nif	B	train
Erk2	4o6e	A	train
Erk2	4qp1	A	train
Erk2	4qp2	A	train
Erk2	4qp3	A	train
Erk2	4qp4	A	train
Erk2	4qp6	A	train
Erk2	4qp7	A	train
Erk2	4qp8	A	train
Erk2	4qpa	A	train
Erk2	4qta	A	train
Erk2	4qte	A	train
Erk2	4zxt	A	train
Erk2	4zzm	A	train
Erk2	4zzn	A	train
Erk2	4zzo	A	train
Erk2	5bue	A	train
Erk2	5bui	A	train
Erk2	5bvd	A	train
Erk2	5bve	A	train
Erk2	5bvf	A	train
Erk2	5k4i	A	train
Erk2	5lcj	A	train
Erk2	5lck	A	train
Erk2	5ngu	A	train
Erk2	5nhf	A	train
Erk2	5nhh	A	train
Erk2	5nhj	A	train
Erk2	5nhl	A	train
Erk2	5nho	A	train
Erk2	5nhp	A	train
Erk2	5nhv	A	train
Erk2	5v60	A	train
Erk2	5wp1	A	train
Erk2	6dmg	A	train
Erk2	6g54	A	train
Erk2	6g8x	A	train
Erk2	6g91	A	train
Erk2	6g92	A	train
Erk2	6g93	A	train
Erk2	6g97	A	train
Erk2	6g9a	A	train
Erk2	6g9d	A	train
Erk2	6g9h	A	train
Erk2	6g9j	A	train
Erk2	6g9k	A	train
Erk2	6g9m	A	train
Erk2	6g9n	A	train
Erk2	6gdm	A	train
Erk2	6gdq	A	train
Erk2	6gjb	A	train
Erk2	6gjd	A	train
Erk2	6opi	A	train
Erk2	6q7k	A	train
Erk2	6q7t	A	train
Erk2	6qa1	A	train
Erk2	6qa3	A	train
Erk2	6qa4	A	train
Erk2	6qag	A	train
Erk2	6qal	A	train
Erk2	6qaq	A	train
Erk2	6qaw	A	train
Erk2	6rq4	A	train
Erk2	6slg	A	train
Erk2	7auv	A	train
Erk2	7nqq	A	train
Erk2	7nqw	A	train
Erk2	7nr3	A	train
Erk2	7nr5	A	train
Erk2	7nr8	A	train
Erk2	7nr9	A	train
Erk2	7opm	A	train
Erk2	7w5o	A	train
Erk2	8ao2	A	train
Erk2	8ao3	A	train
Erk2	8ao4	A	train
Erk2	8ao5	A	train
Erk2	8ao6	A	train
Erk2	8ao7	A	train
Erk2	8ao8	A	train
Erk2	8ao9	A	train
Erk2	8aoa	A	train
Erk2	8aob	A	train
Erk2	8aoc	A	train
Erk2	8aod	A	train
Erk2	8aoe	A	train
Erk2	8aof	A	train
Erk2	8aog	A	train
Erk2	8aoh	A	train
Erk2	8aoi	A	train
Erk2	8aoj	A	train
FAK	2etm	A	train
FAK	2ijm	A	train
FAK	3bz3	A	train
FAK	3pxk	A	train
FAK	4gu6	A	train
FAK	4i4e	A	train
FAK	4i4f	A	train
FAK	4k8a	A	train
FAK	4k9y	A	train
FAK	4kab	A	train
FAK	4kao	A	train
FAK	6i8z	A	train
FAK	6yq1	A	train
FAK	6yr9	A	train
FAK	6yt6	B	train
FAK	6yvy	A	train
FAK	7pi4	D	train
FGFR1	1agw	A	train
FGFR1	1fgi	A	train
FGFR1	2fgi	A	train
FGFR1	3gqi	A	train
FGFR1	3gql	A	train
FGFR1	3js2	A	train
FGFR1	3kxx	A	train
FGFR1	3tt0	A	train
FGFR1	3wj6	A	train
FGFR1	4f63	A	train
FGFR1	4f64	A	train
FGFR1	4f65	A	train
FGFR1	4nk9	A	train
FGFR1	4nka	A	train
FGFR1	4nks	A	train
FGFR1	4rwk	A	train
FGFR1	4rwl	A	train
FGFR1	4uwb	A	train
FGFR1	4uwc	A	train
FGFR1	4v01	A	train
FGFR1	4v04	A	train
FGFR1	4zsa	A	train
FGFR1	5a46	A	train
FGFR1	5a4c	A	train
FGFR1	5ew8	A	train
FGFR1	5o49	A	train
FGFR1	5o4a	A	train
FGFR1	5uq0	A	train
FGFR1	5ur1	A	train
FGFR1	5vnd	A	train
FGFR1	5zv2	A	train
FGFR1	6c18	A	train
FGFR1	6c19	A	train
FGFR1	6c1c	A	train
FGFR1	6c1o	A	train
FGFR1	6itj	A	train
FGFR1	6mzq	A	train
FGFR1	6nvl	A	train
FGFR1	6p68	A	train
FGFR1	7ozb	A	train
FGFR1	7ozd	A	train
FGFR1	7ozf	A	train
FGFR1	7wcl	A	train
FGFR2	3b2t	A	train
FGFR2	3ri1	A	train
FGFR2	5eg3	A	train
FGFR2	6agx	A	train
FGFR2	6lvk	A	train
FGFR2	6lvl	A	train
FGFR2	7ozy	A	train
FGFR2	8e1x	A	train
FGFR4	4qq5	A	train
FGFR4	4tye	A	train
FGFR4	4tyg	A	train
FGFR4	4tyi	A	train
FGFR4	4uxq	A	train
FGFR4	4xcu	A	train
FGFR4	5nwz	A	train
FGFR4	5xfj	A	train
FGFR4	6iuo	A	train
FGFR4	6jpe	A	train
FGFR4	6nvg	A	train
FGFR4	6nvh	A	train
FGFR4	6nvi	A	train
FGFR4	6nvj	A	train
FGFR4	6nvk	A	train
FGFR4	6v9c	A	train
FGFR4	7dtz	A	train
FGFR4	7f3m	A	train
FGFR4	7v29	A	train
FGFR4	7vjl	A	train
FGFR4	7ybx	A	train
FGFR4	7yc1	A	train
FGFR4	7yc3	A	train
GSK3B	1i09	A	train
GSK3B	1o9u	A	train
GSK3B	1q3d	A	train
GSK3B	1q3w	A	train
GSK3B	1q41	A	train
GSK3B	1q4l	A	train
GSK3B	1q5k	A	train
GSK3B	1r0e	A	train
GSK3B	1uv5	A	train
GSK3B	2o5k	A	train
GSK3B	2ow3	A	train
GSK3B	3du8	A	train
GSK3B	3f88	A	train
GSK3B	3gb2	A	train
GSK3B	3i4b	A	train
GSK3B	3l1s	A	train
GSK3B	3m1s	A	train
GSK3B	3pup	A	train
GSK3B	3q3b	A	train
GSK3B	3say	A	train
GSK3B	3sd0	A	train
GSK3B	3zdi	A	train
GSK3B	3zrk	A	train
GSK3B	3zrl	A	train
GSK3B	3zrm	A	train
GSK3B	4acc	A	train
GSK3B	4acd	A	train
GSK3B	4acg	A	train
GSK3B	4ach	A	train
GSK3B	4afj	A	train
GSK3B	4b7t	A	train
GSK3B	4iq6	A	train
GSK3B	4j1r	A	train
GSK3B	4j71	A	train
GSK3B	4nm3	A	train
GSK3B	4ptc	A	train
GSK3B	4pte	A	train
GSK3B	4ptg	A	train
GSK3B	5f94	A	train
GSK3B	5f95	A	train
GSK3B	5hln	A	train
GSK3B	5hlp	A	train
GSK3B	5k5n	A	train
GSK3B	5kpk	A	train
GSK3B	5kpl	A	train
GSK3B	5kpm	A	train
GSK3B	6gjo	A	train
GSK3B	6gn1	A	train
GSK3B	6h0u	A	train
GSK3B	6hk3	A	train
GSK3B	6hk4	A	train
GSK3B	6hk7	A	train
GSK3B	6tcu	A	train
GSK3B	6y9r	A	train
GSK3B	6y9s	A	train
GSK3B	7b6f	A	train
GSK3B	7oy5	A	train
GSK3B	7u2z	A	train
GSK3B	7u31	A	train
GSK3B	7u33	A	train
GSK3B	7u36	A	train
HCK	1ad5	A	train
HCK	1qcf	A	train
HCK	2c0o	A	train
HCK	2c0t	A	train
HCK	2hck	A	train
HCK	3vry	A	train
HCK	3vrz	A	train
HCK	3vs0	A	train
HCK	3vs1	A	train
HCK	3vs2	A	train
HCK	3vs4	A	train
HCK	3vs5	A	train
HCK	3vs6	A	train
HCK	4lud	A	train
HCK	5h09	A	train
HCK	5h0b	A	train
HCK	5h0g	A	train
HCK	5h0h	A	train
IGF1R	1jqh	A	train
IGF1R	1k3a	A	train
IGF1R	1m7n	A	train
IGF1R	2zm3	A	train
IGF1R	3d94	A	train
IGF1R	3f5p	A	train
IGF1R	3nw5	A	train
IGF1R	3nw6	A	train
IGF1R	3nw7	A	train
IGF1R	4d2r	A	train
IGF1R	5fxq	A	train
IGF1R	5fxr	A	train
IGF1R	5hzn	A	train
INSR	1ir3	A	train
INSR	1rqq	A	train
INSR	2z8c	A	train
INSR	3ekk	A	train
INSR	3ekn	A	train
INSR	3eta	A	train
INSR	4xlv	A	train
INSR	5hhw	A	train
IRAK4	2nru	A	train
IRAK4	2nry	A	train
IRAK4	2o8y	A	train
IRAK4	4rmz	A	train
IRAK4	4xs2	A	train
IRAK4	4yo6	A	train
IRAK4	4yp8	A	train
IRAK4	4ztl	A	train
IRAK4	4ztm	A	train
IRAK4	4ztn	A	train
IRAK4	5k72	A	train
IRAK4	5k75	A	train
IRAK4	5k7g	A	train
IRAK4	5kx7	A	train
IRAK4	5kx8	A	train
IRAK4	5t1s	A	train
IRAK4	5t1t	A	train
IRAK4	5uiq	A	train
IRAK4	5uir	A	train
IRAK4	5uis	A	train
IRAK4	5uit	A	train
IRAK4	5uiu	A	train
IRAK4	5w84	A	train
IRAK4	5w85	A	train
IRAK4	6eg9	A	train
IRAK4	6ega	A	train
IRAK4	6egd	A	train
IRAK4	6egf	B	train
IRAK4	6f3d	A	train
IRAK4	6f3e	A	train
IRAK4	6f3g	A	train
IRAK4	6f3i	A	train
IRAK4	6lxy	B	train
IRAK4	6mom	A	train
IRAK4	6n8g	A	train
IRAK4	6o8u	A	train
IRAK4	6o94	A	train
IRAK4	6o9d	A	train
IRAK4	6rfi	A	train
IRAK4	6rfj	A	train
IRAK4	6thw	A	train
IRAK4	6thx	A	train
IRAK4	6thz	A	train
IRAK4	6ti8	A	train
IRAK4	6tia	A	train
IRAK4	6uya	A	train
IRAK4	6vql	A	train
IRAK4	7c2v	A	train
IRAK4	7qg2	A	train
IRAK4	7qg3	A	train
IRAK4	7qg5	A	train
IRAK4	8dks	A	train
IRE1	3p23	A	train
IRE1	4u6r	A	train
IRE1	4yzc	A	train
IRE1	4z7h	A	train
IRE1	6hv0	A	train
IRE1	6hx1	A	train
IRE1	6w39	A	train
IRE1	6w3a	A	train
IRE1	6w3k	A	train
IRE1	6xdd	A	train
IRE1	7bmk	A	train
ITK	1snu	A	train
ITK	3miy	A	train
ITK	3mj1	A	train
ITK	3mj2	A	train
ITK	3qgw	A	train
ITK	3t9t	A	train
ITK	3v5j	A	train
ITK	3v8w	A	train
ITK	4hct	A	train
ITK	4hcu	A	train
ITK	4hcv	A	train
ITK	4l7s	A	train
ITK	4m0y	A	train
ITK	4m0z	A	train
ITK	4m13	A	train
ITK	4m14	A	train
ITK	4m15	A	train
ITK	4mf1	A	train
ITK	4pp9	A	train
ITK	4ppa	A	train
ITK	4ppb	A	train
ITK	4ppc	A	train
ITK	4pqn	A	train
ITK	4qd6	A	train
ITK	4rfm	A	train
JNK1	2g01	A	train
JNK1	2gmx	A	train
JNK1	2no3	A	train
JNK1	2xs0	A	train
JNK1	3elj	A	train
JNK1	3pze	A	train
JNK1	3v3v	A	train
JNK1	3vug	A	train
JNK1	4awi	A	train
JNK1	4e+73	A	train
JNK1	4g1w	A	train
JNK1	4hyu	A	train
JNK1	4izy	A	train
JNK1	4l7f	A	train
JNK3	1pmn	A	train
JNK3	1pmq	A	train
JNK3	1pmu	A	train
JNK3	1pmv	A	train
JNK3	2b1p	A	train
JNK3	2o0u	A	train
JNK3	2o2u	A	train
JNK3	2ok1	A	train
JNK3	2p33	A	train
JNK3	2waj	A	train
JNK3	2zdt	A	train
JNK3	2zdu	A	train
JNK3	3cgf	A	train
JNK3	3cgo	A	train
JNK3	3da6	A	train
JNK3	3fi2	A	train
JNK3	3fi3	A	train
JNK3	3g90	X	train
JNK3	3g9l	X	train
JNK3	3g9n	A	train
JNK3	3kvx	A	train
JNK3	3oxi	A	train
JNK3	3oy1	A	train
JNK3	3ptg	A	train
JNK3	3rtp	A	train
JNK3	3tti	A	train
JNK3	3ttj	A	train
JNK3	3v6r	A	train
JNK3	3v6s	A	train
JNK3	4kke	A	train
JNK3	4kkg	A	train
JNK3	4u79	A	train
JNK3	4w4v	A	train
JNK3	4w4w	A	train
JNK3	4w4x	A	train
JNK3	4w4y	A	train
JNK3	4whz	A	train
JNK3	4x21	A	train
JNK3	4y46	A	train
JNK3	4y5h	A	train
JNK3	6ekd	A	train
JNK3	6emh	A	train
JNK3	6eq9	A	train
JNK3	7ksi	A	train
JNK3	7ksj	A	train
JNK3	7ksk	A	train
JNK3	7ore	A	train
JNK3	7s1n	A	train
KDR	1y6a	A	train
KDR	1y6b	A	train
KDR	1ywn	A	train
KDR	2oh4	A	train
KDR	2p2h	A	train
KDR	2p2i	A	train
KDR	2qu5	A	train
KDR	2qu6	A	train
KDR	2rl5	A	train
KDR	2xir	A	train
KDR	3b8q	A	train
KDR	3b8r	A	train
KDR	3be2	A	train
KDR	3cjf	A	train
KDR	3cjg	A	train
KDR	3cpb	A	train
KDR	3cpc	A	train
KDR	3ewh	A	train
KDR	3u6j	A	train
KDR	3vhe	A	train
KDR	3vhk	A	train
KDR	3vid	A	train
KDR	3vnt	A	train
KDR	3vo3	A	train
KDR	3wzd	A	train
KDR	3wze	A	train
KDR	4agc	A	train
KDR	4agd	A	train
KDR	4ase	A	train
KDR	5ew3	A	train
KDR	6gqo	A	train
KDR	6gqp	A	train
KDR	6gqq	A	train
KDR	6xvj	A	train
KDR	6xvk	A	train
KIT	1pkg	A	train
KIT	1t45	A	train
KIT	1t46	A	train
KIT	3g0f	A	train
KIT	4hvs	A	train
KIT	4u0i	A	train
KIT	6gqj	A	train
KIT	6gqk	A	train
KIT	6gqm	A	train
KIT	6mob	A	train
KIT	6xv9	A	train
KIT	6xva	A	train
KIT	6xvb	A	train
KIT	7khg	A	train
KIT	7khj	A	train
LCK	1qpc	A	train
LCK	1qpd	A	train
LCK	1qpe	A	train
LCK	2of2	A	train
LCK	2of4	A	train
LCK	2ofu	A	train
LCK	2ofv	A	train
LCK	2og8	A	train
LCK	2pl0	A	train
LCK	2zm1	A	train
LCK	2zm4	A	train
LCK	2zyb	A	train
LCK	3ac1	A	train
LCK	3ac2	A	train
LCK	3ac3	A	train
LCK	3ac5	A	train
LCK	3ac8	A	train
LCK	3acj	A	train
LCK	3ack	A	train
LCK	3ad4	A	train
LCK	3ad5	A	train
LCK	3ad6	A	train
LCK	3byo	A	train
LCK	3bys	A	train
LCK	3kmm	A	train
LCK	3kxz	A	train
LCK	3lck	A	train
LCK	4c3f	A	train
LCK	6pdj	A	train
MAP2K1	2p55	A	train
MAP2K1	3eqc	A	train
MAP2K1	3eqd	A	train
MAP2K1	3eqf	A	train
MAP2K1	3eqh	A	train
MAP2K1	3v01	A	train
MAP2K1	3v04	A	train
MAP2K1	3vvh	A	train
MAP2K1	3w8q	A	train
MAP2K1	3zls	A	train
MAP2K1	3zlw	A	train
MAP2K1	3zlx	A	train
MAP2K1	3zm4	A	train
MAP2K1	4an2	A	train
MAP2K1	4an9	A	train
MAP2K1	4anb	A	train
MAP2K1	4ark	A	train
MAP2K1	4u7z	A	train
MAP2K1	4u81	A	train
MAP2K1	5hze	A	train
MAP2K1	7b9l	A	train
MAP2K7	3wzu	A	train
MAP2K7	5y90	A	train
MAP2K7	5z1d	A	train
MAP2K7	5z1e	A	train
MAP2K7	6ib0	A	train
MAP2K7	6ib2	A	train
MAP2K7	6qfl	A	train
MAP2K7	6qft	A	train
MAP2K7	6qg7	A	train
MAP2K7	6qho	A	train
MAP2K7	6qhr	A	train
MAP2K7	6yg2	A	train
MAP2K7	6yg3	A	train
MAP2K7	6yg5	A	train
MAP2K7	6yg6	A	train
MAP2K7	7ovi	A	train
MAP2K7	7ovj	A	train
MAP2K7	7ovl	A	train
MAP2K7	7ovm	A	train
MAP2K7	7ovn	A	train
MAP3K5	2clq	A	train
MAP3K5	3vw6	A	train
MAP3K5	4bf2	A	train
MAP3K5	4bhn	A	train
MAP3K5	4bib	A	train
MAP3K5	4bid	A	train
MAP3K5	4bie	A	train
MAP3K5	5uor	A	train
MAP3K5	5uox	A	train
MAP3K5	5v24	A	train
MAP3K5	5vil	A	train
MAP3K5	5vio	A	train
MAP3K5	6e2m	A	train
MAP3K5	6e2n	A	train
MAP3K5	6e2o	A	train
MAP3K5	6oyw	A	train
MAP3K5	6vre	A	train
MAPKAPK2	1nxk	A	train
MAPKAPK2	1ny3	A	train
MAPKAPK2	3a2c	A	train
MAPKAPK2	3fpm	A	train
MAPKAPK2	3ka0	A	train
[truncated: 1,396 more rows]
