# Supplementary material for: Predicting the target landscape of kinase inhibitors using 3D convolutional neural networks
Source: PLoS Comput Biol. 2023 Sep 5;19(9):e1011301. doi: 10.1371/journal.pcbi.1011301 (PMC10508635; doi:10.1371/journal.pcbi.1011301)
Supplement: S3 Table — (XLSX) [file pcbi.1011301.s005.xlsx]

## Sheet: Table 3.
S3 Table. The 278 inhibitors of the dense set.
	InChi Key	Smiles
1	LVERBWQDRRFJMH-UHFFFAOYSA-N	N#CC(=Cc1ccc(O)cc1)C(=N)C(C#N)C#N
2	CDMGBJANTYXAIV-UHFFFAOYSA-N	[O-][S+](c1ccc(cc1)c3nc(c2ccncc2)c([nH]3)c4ccc(F)cc4)C
3	FMETVQKSDIOGPX-UHFFFAOYSA-N	n1cnc2c(c1N)c(cn2C3CCCC3)c5ccc(Oc4ccccc4)cc5
4	UBPYILGKFZZVDX-UHFFFAOYSA-N	N#Cc4cnc2cc(OCCCN1CCN(C)CC1)c(OC)cc2c4(Nc3cc(OC)c(cc3Cl)Cl)
5	ISKNLTZGPKXMCI-UHFFFAOYSA-N	O=C2N=c1ccccc1=C2Cc3[nH]c(cc3C)C
6	ZCAUNRSBTUBNLG-UHFFFAOYSA-N	OC4N=c1ccc(cc1=C4(Cc3cc2c(C=CCC2)[nH]3))Br
7	XGALLCVXEZPNRQ-UHFFFAOYSA-N	Fc1ccc(cc1Cl)Nc4ncnc3cc(OC)c(OCCCN2CCOCC2)cc34
8	OPQGFIAVPSXOBO-UHFFFAOYSA-N	OCCCNc2nc(NCc1ccccc1)c3ncn(c3(n2))C(C)C
9	OMZCMEYTWSXEPZ-UHFFFAOYSA-N	O=C(C=C)Nc4cc2c(ncnc2(Nc1ccc(F)c(c1)Cl))cc4(OCCCN3CCOCC3)
10	AAKJLRGGTJKAMG-UHFFFAOYSA-N	C#Cc1cccc(c1)Nc3ncnc2cc(OCCOC)c(OCCOC)cc23
11	WVUNYSQLFKLYNI-UHFFFAOYSA-N	N#Cc3cnc1cc(OCC)c(cc1c3(Nc2ccc(F)c(c2)Cl))NC(=O)C=CCN(C)C
12	GOFDUVAQVNCPGH-UHFFFAOYSA-N	O=C1C=C(OC2=C(C(=O)CC(=O)C12)C3CCN(C)CC3(O))c4ccccc4Cl
13	RYDUVJCGAOHCHF-UHFFFAOYSA-N	Fc1cccc(c1)COc2ccc(cc2Cl)Nc4ncnc3ccc(cc34)c5oc(cc5)CN=CCS(O)(O)=C
14	YXOXHAUUTIOBDA-UHFFFAOYSA-N	n2cnc(Nc1cccc(c1)Br)c3cc(OCC)c(OCC)cc23
15	AXRCEOKUDYDWLF-UHFFFAOYSA-N	O=C5NC(=O)C(c1cn(c2ccccc12)C4CCN(Cc3ncccc3)CC4)=C5c6cn(c7ccccc67)C
16	BMGQWWVMWDBQGC-UHFFFAOYSA-N	O=C1NCc9c1c3c2ccccc2n6c3c5c9(c4ccccc4n5C8(OC6CC(N(C(=O)c7ccccc7)C)C8(OC))(C))
17	QFWCYNPOPKQOKV-UHFFFAOYSA-N	O=C1C=C(Oc2ccccc12)c3cccc(OC)c3(N)
18	UHTHHESEBZOYNR-UHFFFAOYSA-N	Fc4cc(ccc4(Nc3ncnc2cc(OCC1CCN(C)CC1)c(OC)cc23))Br
19	HPEFXPFDMUWNGT-UHFFFAOYSA-N	N#CC(=CC=1C=CC(=O)C(O)C=1)C(=O)NCc2ccccc2
20	PRIGRJPRGZCFAS-UHFFFAOYSA-N	Oc1ccc(cc1)c3[nH]c2nccnc2c3CCCC
21	KFHMLBXBRCITHF-UHFFFAOYSA-N	n2cnc(Nc1cccc(c1)Br)c3cc(ncc23)NC
22	WVMANZPBOBRWCB-UHFFFAOYSA-N	n2cc[nH]c3nc(c1ccc(OC)cc1)c(c23)CCCC
23	IBCXZJCWDGCXQT-UHFFFAOYSA-N	n3cc(c2ccnc1ccccc12)c([nH]3)c4ncccc4
24	VSPFURGQAYMVAN-UHFFFAOYSA-N	Fc1ccc(cc1)c3ncn(c3(c2nc(ncc2)N))C4CCNCC4
25	XTCFVRKDQJONAZ-UHFFFAOYSA-N	O=C(OC)C8(O)(CC3OC8(N2C1CCCCC1C6C2C7N3C4CCCCC4C7(C5C(=O)NCC56))(C))
26	DTRNBPVOMBKUTK-UHFFFAOYSA-N	O=C2N=c1ccc(OC)cc1=C2Cc3nc[nH]c3
27	ZRHRPGSSSVYBRG-UHFFFAOYSA-N	n1nc(oc1c2ccncc2)SCc3cccc(c3)I
28	GFMMXOIFOQCCGU-UHFFFAOYSA-N	O=C(NOCC1CC1)c3ccc(F)c(F)c3(Nc2ccc(cc2Cl)I)
29	PQASTFFJSYKMCH-UHFFFAOYSA-N	O=C2NCN1NC(CCC1C2c3c(cccc3Cl)Cl)Sc4ccc(F)cc4(F)
30	GFNNBHLJANVSQV-UHFFFAOYSA-N	n2cnc(Nc1cccc(c1)Cl)c3cc(OC)c(OC)cc23
31	CANBMWXJDLUDFF-UHFFFAOYSA-N	O=C3c1nc(C)sc1C(=O)CC3(=Nc2ccc(cc2)C)
32	BTIHMVBBUGXLCJ-UHFFFAOYSA-N	OCC(Nc2nc(NCc1ccccc1)c3ncn(c3(n2))C(C)C)CC
33	OUSFTKFNBAZUKL-UHFFFAOYSA-N	O=C(Nc1ncc(s1)SCc2ncc(o2)C(C)(C)C)C3CCNCC3
34	PMXCMJLOPOFPBT-UHFFFAOYSA-N	OCC(Nc2nc(Nc1cccc(c1)Cl)c3ncn(c3(n2))C(C)C)C(C)C
35	QLEGMDWVGCOMAN-UHFFFAOYSA-N	O=C2N=c1ccc(cc1=C2Cc3[nH]c(c(C(=O)NCCN(CC)CC)c3C)C)Cl
36	XPBRIUPOYVANAM-UHFFFAOYSA-N	O=C2N=c1ccc(cc1=C2Cc4cn(c3ccccc34)C)S(=O)(=O)N
37	KJZGHNDOWQOTOW-UHFFFAOYSA-N	O=C2N=c1ccc(F)cc1=C2Cc3[nH]c(c(C(=O)NCCN(CC)CC)c3C)C
38	JCSGFHVFHSKIJH-UHFFFAOYSA-N	O=C3NC(=O)C(c1cn(c2ccccc12)C)=C3c4ccc(cc4Cl)Cl
39	FEKZQTOOTMCCIF-UHFFFAOYSA-N	O=C2N=c1ccccc1=C2Cc3[nH]c(c(C(=O)OCC)c3C)C
40	UXXQOJXBIDBUAC-UHFFFAOYSA-N	O=C(Nc1ccc(OC(C)C)cc1)N5CCN(c4ncnc3cc(OCCCN2CCCCC2)c(OC)cc34)CC5
41	KTUFNOKKBVMGRW-UHFFFAOYSA-N	O=C(Nc1ccc(c(c1)Nc2nccc(n2)c3cnccc3)C)c4ccc(cc4)CN5CCN(C)CC5
42	FVSLEKUGZLSFEE-UHFFFAOYSA-N	O=C2N=c1ccccc1=C2Cc3ccc(cc3)N(C)C
43	MVCOAUNKQVWQHZ-UHFFFAOYSA-N	O=C(Nc2ccc(OCCN1CCOCC1)c3ccccc23)Nc5cc(nn5(c4ccc(cc4)C))C(C)(C)C
44	FHYUGAJXYORMHI-UHFFFAOYSA-N	O=C(N)c1ccc(cc1)c3nc(c2ncccc2)c([nH]3)c4ccc5OCOc5(c4)
45	UTBSBSOBZHXMHI-UHFFFAOYSA-N	n2cn(c3nc(nc(Nc1cccc(c1)Cl)c23)NC4CCCCC4(N))CC
46	OTPNDVKVEAIXTI-UHFFFAOYSA-N	O=C1NC(=O)c8c1c3c2ccccc2n6c3c5c8(c4ccccc4n5C7OC6CC7)
47	YAMAGACQNDAKFB-UHFFFAOYSA-N	n2cnc(Nc1cccc(c1)Br)c3cc4ncn(c4(cc23))C
48	GGPZCOONYBPZEW-UHFFFAOYSA-N	O=C(Nc1ccc(cc1)Cl)c3ccccc3(NCc2ccncc2)
49	YCOYDOIWSSHVCK-UHFFFAOYSA-N	n1ccc(cc1)Cc4nnc(Nc2ccc(cc2)Cl)c3ccccc34
50	INTPTKHSGKBHHW-UHFFFAOYSA-N	O=C(Nc2ccc(Oc1ccccc1)cc2)N5CCN(c4ncnc3cc(OC)c(OC)cc34)CC5
51	ZCBUQCWBWNUWSU-UHFFFAOYSA-N	O=C5NC(=O)C=6c1cn(c2ccccc12)CCC(OCCn4cc(c3ccccc34)C5=6)CN(C)C
52	KKDPIZPUTYIBFX-UHFFFAOYSA-N	n3cnc1c(cnn1c2ccccc2)c3N
53	UXGJAOIJSROTTN-UHFFFAOYSA-N	O=C(N)c1ccc2nc([nH]c2(c1))c4ccc(Oc3ccc(cc3)Cl)cc4
54	JISMVDSOFCUXDN-UHFFFAOYSA-N	O=C1OC(COC)C5(c2c(occ12)C(=O)C3C5(=C(OC(=O)C)CC4(C(=O)CCC34)(C)))C
55	CZQHHVNHHHRRDU-UHFFFAOYSA-N	O=C3C=C(Oc1c3(cccc1c2ccccc2))N4CCOCC4
56	KKTZALUTXUZPSN-UHFFFAOYSA-N	O=C3C=C(Oc1c3(ccc2ccccc12))N4CCOCC4
57	BIWGYFZAEWGBAL-UHFFFAOYSA-N	O=C2Nc1ccccc1N2C8CCN(Cc3ccc(cc3)c5nc6cc7nc[nH]c7(cc6(nc5(c4ccccc4))))CC8
58	TWDLNJHQZURNRJ-UHFFFAOYSA-N	O=C1NCC5C1C8C4N(C6OC(N3C2CCCCC2C5(C34))(C)C(OC)C(NC)C6)C7CCCCC78
59	JAMULYFATHSZJM-UHFFFAOYSA-N	O=C5C=C(Oc1c5(cccc1c3cccc4c2ccccc2sc34))N6CCOCC6
60	ARIOBGGRZJITQX-UHFFFAOYSA-N	O=S(=O)(N)c1ccc(cc1)Nc2nc(N)n(n2)C(=Nc3c(F)cccc3(F))S
61	KDKUVYLMPJIGKA-UHFFFAOYSA-N	O=C(c1c(F)cccc1(F))n2nc(nc2(N))Nc3ccc(cc3)S(=O)(=O)N
62	ZKZXNDJNWUTGDK-UHFFFAOYSA-N	O=S(=O)(NCCNCC=Cc1ccc(cc1)Br)c3cccc2cnccc23
63	HEKAIDKUDLCBRU-UHFFFAOYSA-N	O=C(Nc1nccc(c1)c2c(nc(CC)s2)c3cccc(c3)C)c4ccccc4
64	MLDQJTXFUGDVEO-UHFFFAOYSA-N	O=C(Nc2ccc(Oc1ccnc(c1)C(=O)NC)cc2)Nc3ccc(c(c3)C(F)(F)F)Cl
65	QHKYPYXTTXKZST-UHFFFAOYSA-N	Fc1ccc(cc1)c3[nH]c(nc3(c2ccncc2))c4ccc(O)cc4
66	QMGUOJYZJKLOLH-UHFFFAOYSA-N	O=C3NC(=O)C(c1cn(c2ccccc12)CCCN(C)C)=C3c5c[nH]c4ccccc45
67	NMEUKWOOQOHUNA-UHFFFAOYSA-N	N#Cc3cnc1cnc(cc1c3(Nc2ccc(F)c(c2)Cl))NCc4cnccc4
68	DOBXUIXXYLAHSE-UHFFFAOYSA-N	n1nc(N)c2cc([nH]nc12)c3c(nn4ccccc34)c5ccccc5
69	DLPSDPPZXRJQOY-UHFFFAOYSA-N	O=C(C#CC)Nc2ncc3ncnc(Nc1ccc(F)c(c1)Cl)c3(c2)
70	OGNYUTNQZVRGMN-UHFFFAOYSA-N	O=C(Nc1ccc(cc1)Nc4ncnc3cc(OCCCN2CCOCC2)c(OC)cc34)c5ccccc5
71	WCWUXEGQKLTGDX-UHFFFAOYSA-N	Fc3c(Oc1ncnn2cc(OCC(O)C)c(c12)C)ccc4[nH]c(cc34)C
72	KQMPRSZTUSSXND-UHFFFAOYSA-N	N#Cc1c(nc(cc1(N))NC(=O)Cc2cc(OC)ccc2(OC))OCC
73	QTCFYQHZJIIHBS-UHFFFAOYSA-N	O=C(Nc2nc1ccccc1n2CCN3CCOCC3)c4cccc(c4)[N+](=O)[O-]
74	BPNUQXPIQBZCMR-UHFFFAOYSA-N	n2cc(OCC(N)Cc1ccccc1)cc(c2)c3ccc4n[nH]c(c4(c3))C
75	YWTBGJGMTBHQTM-UHFFFAOYSA-N	n3cc(OCC(N)Cc2c[nH]c1ccccc12)cc(c3)c4ccc5[nH]nc(c5(c4))C
76	NBTNHSGBRGTFJS-UHFFFAOYSA-N	O=C(Oc1c(cccc1C)C)N(c2nc(ncc2)Nc3ccc(cc3)N4CCN(C)CC4)c5ccc(OC)cc5(OC)
77	ZWEWPQDVWBFNOZ-UHFFFAOYSA-N	O=C(c1cnc(nc1(N))NC2CCN(CC2)S(=O)(O)=C)c3c(F)c(F)ccc3(OC)
78	ZBNZXTGUTAYRHI-UHFFFAOYSA-N	O=C(Nc1c(cccc1Cl)C)c4cnc(Nc2nc(nc(c2)N3CCN(CCO)CC3)C)s4
79	GCIKSSRWRFVXBI-UHFFFAOYSA-N	O=C(Nc1ccc(cc1)Sc2nc(cc(n2)N3CCN(C)CC3)Nc4cc(n[nH]4)C)C5CC5
80	OGZNAHUSFVMYPZ-UHFFFAOYSA-N	O=C4N=C(C)C(C(=O)Nc1cc2cn[nH]c2(cc1(F)))C(c3ccc(cc3)C(F)(F)F)C4
81	UJIAQDJKSXQLIT-UHFFFAOYSA-N	Oc1cccc(c1)c2nc4nc(nc(N)c4(nc2c3cccc(O)c3))N
82	WXUJAQBSBZLVEV-UHFFFAOYSA-N	O=C1NC(=O)C5=C1c2cncn2c4[nH]c3ccccc3c45
83	JWNPDZNEKVCWMY-UHFFFAOYSA-N	N#Cc4cnc1cc(OCC)c(cc1c4(Nc3ccc(OCc2ncccc2)c(c3)Cl))NC(=O)C=CCN(C)C
84	WQGDQGAFSDMBLA-UHFFFAOYSA-N	N#Cc3c(NC(=O)c2cccc1ccccc12)sc4c3CCCC4
85	ODYAQBDIXCVKAE-UHFFFAOYSA-N	O=C(Nc1ccc(O)cc1)CCCc2ccc(cc2)c3ccccc3(F)
86	RCYPVQCPYKNSTG-UHFFFAOYSA-N	N#CC(c1nc(ncc1)NCCc2cnccc2)c4nc3ccccc3s4
87	ZDEJZKULWCZIHL-UHFFFAOYSA-N	O=C3NC(=O)C(c2cn(c1ncccc12)CCCO)=C3c4nccnc4
88	YAEMHJKFIIIULI-UHFFFAOYSA-N	O=C(Nc1ncc([N+](=O)[O-])s1)NCc2ccc(OC)cc2
89	GCRGNJIQKIGLAI-UHFFFAOYSA-N	O=C2N=c1ccccc1=C2Cc3c(OC)cc(OC)cc3(OC)
90	VXPWQNBKEIVYIS-UHFFFAOYSA-N	Fc1ccc(cc1)c4[nH]c(nc4(c2ccnc(c2)NC(c3ccccc3)C))SC
91	QQELNVCOMBXWDZ-UHFFFAOYSA-N	O=C1c3ccccc3(C(=O)C(=C1N2C(=O)C=CC2(O))Cl)
92	XZEFMZCNXDQXOZ-UHFFFAOYSA-N	OCCNc2nc(Nc1cccc(c1)Cl)c3ncn(c3(n2))C(C)C
93	YBLWOZUPHDKFOT-UHFFFAOYSA-N	O=C(Nc1cc(ccc1(OC))Cl)Nc3cc(nc2ccccc23)C
94	RSQPNXBTPUXMQN-UHFFFAOYSA-N	Oc1nc(nc2c1c(nn2c3c(cccc3Cl)Cl)C(C)C)Cc4ccc(OCCO)cc4
95	UKZBLEORVYGDFE-UHFFFAOYSA-N	O=C2N=c1ccc(cc1=C2Cc4cc3c(C=CCC3)[nH]4)S(=O)(O)N(C)C
96	MLWCCNQZQRYALW-UHFFFAOYSA-N	O=C(O)c1ccc(cc1)Nc2ncc3=CNC(=c4cc(ccc4(c3(n2)))Cl)c5c(F)cccc5(F)
97	WUPUZEMRHDROEO-UHFFFAOYSA-N	O=C(Nc2ccc3ncnc(Nc1cccc(c1)Br)c3(c2))CC
98	ZUCLRHWHWLEVJZ-UHFFFAOYSA-N	O=S(O)(c5ccccc5(Nc1nc(ncc1Cl)Nc2ccc(cc2(OC))N4CCC(N3CCN(C)CC3)CC4))C(=C)C
99	UDXNUFOUCATLIY-UHFFFAOYSA-N	O=C2N=c1ccc(cc1=C2Cc5[nH]c(c(C(=O)N3CCCC3CN4CCCC4)c5C)C)S(=O)(O)=Cc6c(cccc6Cl)Cl
100	KTEIFNKAUNYNJU-UHFFFAOYSA-N	Fc1ccc(c(c1Cl)C(Oc2cc(cnc2(N))c3cnn(c3)C4CCNCC4)C)Cl
101	DEZZLWQELQORIU-UHFFFAOYSA-N	ON=C2c1ccc(cc1CC2)c4cn(nc4(c3ccncc3))CCO
102	HSPXNODNUFUFPA-UHFFFAOYSA-N	Fc1ccc(cc1Cl)Nc4ncnc3cc(OC2COCC2)c(N=C(O)CC=CN(C)C)cc34
103	PIQCTGMSNWUMAF-UHFFFAOYSA-N	O=C1Nc5cccc(F)c5(C(N)=C1c2nc3ccc(cc3([nH]2))N4CCN(C)CC4)
104	UUWKEXIAWKEIIY-UHFFFAOYSA-N	O=S(O)(=C)N6CCN(Cc2cc1nc(nc(c1s2)N3CCOCC3)c5cccc4[nH]ncc45)CC6
105	KGPGFQWBCSZGEL-UHFFFAOYSA-N	OC(C#Cc4ncc(OCC1CNCCC1)c3c4(nc(c2nonc2(N))n3CC))(C)C
106	FQNFLNSVHWCZML-UHFFFAOYSA-N	O=C(N)c2cnc(nc2(Nc1cccc(c1)C(F)(F)F))NCCN
107	OQWZIAVXCYIZNN-UHFFFAOYSA-N	O=C(Nc1ccc(cc1(OCCN(C)C))c2cn[nH]c2)C3Oc4ccccc4(OC3)
108	JSKUWFIZUALZLX-UHFFFAOYSA-N	O=C(N)c4c(OCc1ccccc1C(F)(F)F)cc(n3cnc2cc(OC)c(OC)cc23)s4
109	NHHQJBCNYHBUSI-UHFFFAOYSA-N	O=C1Nc2nc(ccc2(OC1(C)C))Nc3nc(ncc3(F))Nc4cc(OC)c(OC)c(OC)c4
110	JYCUVOXSZBECAY-UHFFFAOYSA-N	n1[nH]c(cc1C)Nc3nc(nc2ccccc23)c4ccccc4
111	CUIHSIWYWATEQL-UHFFFAOYSA-N	O=S(=O)(N)c1cc(ccc1C)Nc2nccc(n2)N(c4ccc3c(nn(c3C)C)c4)C
112	OVPNQJVDAFNBDN-UHFFFAOYSA-N	O=C(NC1CCNCC1)c3n[nH]cc3(NC(=O)c2c(cccc2Cl)Cl)
113	UJLAWZDWDVHWOW-UHFFFAOYSA-N	N#CCC(=O)N3CCC(C)C(N(c2[nH]cnc1nccc12)C)C3
114	IMXHGCRIEAKIBU-UHFFFAOYSA-N	O=C(OC)Nc1ccc(cc1)c4nc2c(cnn2C3CCN(C(=O)OC)CC3)c(n4)N5CCOCC5
115	RAHBGWKEPAQNFF-UHFFFAOYSA-N	O=C(Nc1ccc2c(c1)NCC2(C)C)c4cccnc4(NCc3ccncc3)
116	ODPGGGTTYSGTGO-UHFFFAOYSA-N	O=C(Nc2ccc(Oc1ncnc(c1)NC)cc2)Nc3ccc(c(c3)C(F)(F)F)CN4CCN(CC)CC4
117	YABJJWZLRMPFSI-UHFFFAOYSA-N	FC(F)(F)c1nc([nH]c1)c5nccc(Oc4ccc3c(nc(Nc2ccc(cc2)C(F)(F)F)n3C)c4)c5
118	LLVZBTWPGQVVLW-UHFFFAOYSA-N	O=C(NCC=Cc3ccc4ncnc(Nc2ccc(Oc1cnc(cc1)C)c(c2)C)c4(c3))COC
119	MYQAUKPBNJWPIE-UHFFFAOYSA-N	n1cc(c(nc1N)N)Cc3ccc(OCc2ccc(OC)cc2)c(OC)c3
120	TUVCWJQQGGETHL-UHFFFAOYSA-N	Oc1cccc(c1)c4nc3c(oc2ncccc23)c(n4)N5CCOCC5
121	CTNPALGJUAXMMC-UHFFFAOYSA-N	O=C4Nc1ccc(F)cc1C4(=Cc3[nH]c(c(C(=O)NCC(O)CN2CCOCC2)c3C)C)
122	VAARYSWULJUGST-UHFFFAOYSA-N	O=C2C(=Cc1cnc(nc1N2C)Nc3cccc(c3)SC)c4c(cccc4Cl)Cl
123	NGOGFTYYXHNFQH-UHFFFAOYSA-N	O=S(=O)(c2cccc1cnccc12)N3CCNCCC3
124	UQPMANVRZYYQMD-UHFFFAOYSA-N	Fc1ccc(cc1)Nc3[nH]nc2ncnc(N)c23
125	GDQXJQSQYMMKRA-UHFFFAOYSA-N	n1cnc2c(c1N)c(nn2C(C)(C)C)Cc4cccc3ccccc34
126	DMWVGXGXHPOEPT-UHFFFAOYSA-N	n3cnc(Nc2ccc(Oc1ccccc1)cc2)c4cc(OC)c(OC)cc34
127	CVWXJKQAOSCOAB-UHFFFAOYSA-N	O=C(Nc1noc(c1)C(C)(C)C)Nc2ccc(cc2)c3nc6n(c3)c5ccc(OCCN4CCOCC4)cc5s6
128	BGVLELSCIHASRV-UHFFFAOYSA-N	O=C(C=C2N(c1cc(OC)ccc1S2)CC)C
129	MYKGURNPAUBQLJ-UHFFFAOYSA-N	n1ccc(cc1)c2nc([nH]c2CC)c3ccc(OC)cc3
130	FQNCLVJEQCJWSU-UHFFFAOYSA-N	n1cc(nc2cc(c(cc12)C)C)c3ccccc3
131	QLHHRYZMBGPBJG-UHFFFAOYSA-N	O=C(Nc1ccc(cc1)c5nc2c(cnn2C4CCC3(OCCO3)CC4)c(n5)N6CC7OC(C6)CC7)NC
132	HHZIURLSWUIHRB-UHFFFAOYSA-N	O=C(Nc1cc(cc(c1)C(F)(F)F)n2cnc(c2)C)c3ccc(c(c3)Nc4nccc(n4)c5cnccc5)C
133	FXGHOAZJQNLNFD-UHFFFAOYSA-N	O=C1NC(=O)C(=C1c2cn(c3ccccc23)C)c5c4ccccc4n6c5CC(CN(C)C)CC6
134	RFSMUFRPPYDYRD-UHFFFAOYSA-N	OCc1cc(ccc1(OC))c2nc3nc(nc(c3(cc2))N4CCOCC4)N5CC(OC(C)C5)C
135	FYSRKRZDBHOFAY-UHFFFAOYSA-N	O=C(N)c1ccc(nc1c2ccc(F)cc2(F))N(C(=O)N)c3c(F)cccc3(F)
136	PRHNVSPGXGPPEQ-UHFFFAOYSA-N	Oc3ccc4N=C(c1nn(c2ncnc(N)c12)C(C)C)Cc4(c3)
137	RYRJCXZKMWMPMJ-UHFFFAOYSA-N	O=C1NCC5C1C8C4N(C6OC(N3C2CCCCC2C5(C34))(C)C(O)(CO)C6)C7CCCCC78
138	ZZSBPGIGIUFJRA-UHFFFAOYSA-N	O=C1NC(O)c9c1c3c2ccccc2n6c3c5c9(c4ccccc4n5C8(OC6CC(N(C(=O)c7ccccc7)C)C8(OC))(C))
139	VPVLEBIVXZSOMQ-UHFFFAOYSA-N	Oc4cccc(Oc1ncnc2[nH]c(cc12)c3cccc(N)c3)c4
140	AKCRNFFTGXBONI-UHFFFAOYSA-N	O=C3C=Cc2cnc1ccc(cc1c2N3c4ccc(c(c4)C(F)(F)F)N5CCN(C(=O)CC)CC5)c6cnc7ccccc7(c6)
141	XHBVYDAKJHETMP-UHFFFAOYSA-N	n1ccc(cc1)c2cnn3cc(cnc23)c5ccc(OCCN4CCCCC4)cc5
142	RITAVMQDGBJQJZ-UHFFFAOYSA-N	OC(=NC)c1ccccc1Sc2ccc3c(n[nH]c3(c2))C=Cc4ncccc4
143	SPMVMDHWKHCIDT-UHFFFAOYSA-N	O=C(Nc1noc(c1)C)Nc4ccc(Oc3ccnc2cc(OC)c(OC)cc23)cc4Cl
144	XXJWYDDUDKYVKI-UHFFFAOYSA-N	Fc4c(Oc2ncnc3cc(OCCCN1CCCC1)c(OC)cc23)ccc5[nH]c(cc45)C
145	SUDAHWBOROXANE-UHFFFAOYSA-N	O=C(NOCC(O)CO)c2ccc(F)c(F)c2(Nc1ccc(cc1(F))I)
146	GUXXEUUYCAYESJ-UHFFFAOYSA-N	O=C3C=Cc2cnc1ccc(cc1c2N3c4cccc(c4)C(F)(F)F)c5cnc(N)cc5
147	CYOHGALHFOKKQC-UHFFFAOYSA-N	O=C(NOCCO)c3cc1c(ncn1C)c(F)c3(Nc2ccc(cc2Cl)Br)
148	HFNKQEVNSGCOJV-UHFFFAOYSA-N	N#CCC(n1ncc(c1)c3[nH]cnc2nccc23)C4CCCC4
149	XQVVPGYIWAGRNI-UHFFFAOYSA-N	O=C(NC1CCN(C)CC1)c5ccc(Nc2ncc3c(n2)N(C(C(=O)N3C)CC)C4CCCC4)c(OC)c5
150	CXQHYVUVSFXTMY-UHFFFAOYSA-N	O=C(Nc1ccc(F)cc1)C6(C(=O)Nc5ccc(Oc4ccnc3cc(OCCCN2CCOCC2)c(OC)cc34)c(F)c5)(CC6)
151	SHPFDGWALWEPGS-UHFFFAOYSA-N	O=C(Nc3ccc(Oc2ccnc1cc(OC)c(OC)cc12)cc3(OC))NC(c4nccs4)C
152	YZDJQTHVDDOVHR-UHFFFAOYSA-N	O=C(c2c[nH]c1ncc(cc12)Cl)c3c(F)ccc(NS(=O)(=O)CCC)c3(F)
153	JOOXLOJCABQBSG-UHFFFAOYSA-N	O=S(=O)(NC(C)(C)C)c1cccc(c1)Nc2nc(ncc2C)Nc4ccc(OCCN3CCCC3)cc4
154	YYLKKYCXAOBSRM-UHFFFAOYSA-N	O=C(c1ccc(cc1)C=Cc3[nH]nc2ccccc23)N4CCNCC4
155	WJEOLQLKVOPQFV-UHFFFAOYSA-N	O=C(Nc1ccc(c(c1)Nc2nc(cs2)c3cnccc3)C)c4ccc(cc4)CN5CCN(C)CC5
156	PSPFQEBFYXJZEV-UHFFFAOYSA-N	n1cc(n3c1c(nc2ccc(cc23)C)NCCN)C
157	ZNOLRTPMNMPLHY-UHFFFAOYSA-N	O=C(Nc2c(OC)c(cc1c3ccncc3([nH]c12))Cl)c4cccnc4C
158	ZHJGWYRLJUCMRT-UHFFFAOYSA-N	O=C(N)c5c(OC(c1ccccc1C(F)(F)F)C)cc(n3cnc2ccc(cc23)CN4CCN(C)CC4)s5
159	BCZUAADEACICHN-UHFFFAOYSA-N	n1nc(n2nc(ccc12)c3cnn(c3)C)Sc4ccc5ncccc5(c4)
160	GPXBXXGIAQBQNI-UHFFFAOYSA-N	O=C(c2c[nH]c1ncc(cc12)c3ccc(cc3)Cl)c4c(F)ccc(NS(=O)(=O)CCC)c4(F)
161	CWHUFRVAEUJCEF-UHFFFAOYSA-N	FC(F)(F)c4cc(ncc4(c1nc(nc(c1)N2CCOCC2)N3CCOCC3))N
162	ITTRLTNMFYIYPA-UHFFFAOYSA-N	O=C(C=C)Nc4cccc(Oc1nc(ncc1Cl)Nc2ccc(cc2(OC))N3CCN(C)CC3)c4
163	DKNUPRMJNUQNHR-UHFFFAOYSA-N	O=C(Nc1noc(c1)C(C)(C)C(F)(F)F)Nc4cccc(Oc2ncnc3cc(OC)c(OC)cc23)c4
164	IAYGCINLNONXHY-UHFFFAOYSA-N	O=C(N)Nc3cc(c1cccc(F)c1)sc3(C(=O)NC2CNCCC2)
165	HXMGCTFLLWPVFM-UHFFFAOYSA-N	O=C2c1ccc(cc1CCc3ccc(OCC(O)CO)cc23)Nc4ccc(F)cc4(F)
166	GUBJNPWVIUFSTR-UHFFFAOYSA-N	N#Cc1cnc([nH]1)C(=O)Nc2ccc(cc2C3=CCCCC3)C4CCN(C(=O)CN(C)C)CC4
167	IRTDIKMSKMREGO-UHFFFAOYSA-N	O=C(O)c4ccccc4(NC(C1=CC(=CN2C(=O)C=C(N=C12)N3CCOCC3)C)C)
168	SRLVNYDXMUGOFI-UHFFFAOYSA-N	O=C3NC(=O)SC3(=Cc1ccc2OC(F)(F)Oc2(c1))
169	USWJUTGSDSFQCA-UHFFFAOYSA-N	O=C1c4cc(cnc4(C=Cc2ccc(cc12)C=S(=O)(O)NCc3ncccc3))c5cnn(c5)C
170	ZGBGPEDJXCYQPH-UHFFFAOYSA-N	N#CC(c1cccc(c1)C(=O)Nc2ccc(c(c2)Nc3ccc4N=CN(C(=O)c4(c3))C)C)(C)C
171	DDLPXZXBWGJRGK-UHFFFAOYSA-N	O=C(Nc1cc(cc(c1)C(F)(F)F)CN2CCN(C)CC2)c5ccc(c(C#Cc3cnc4ccnn4(c3))c5)CC
172	RJIMVQTXYVIBRC-UHFFFAOYSA-N	O=C2N(c1nc(ncc1C(=C)C2C(=O)C)Nc3ncc(cc3)N4CCNCC4)C5CCCC5
173	SQWZFLMPDUSYGV-UHFFFAOYSA-N	O=C3NC(=O)SC3(=Cc1ccc2nccnc2(c1))
174	JOGKUKXHTYWRGZ-UHFFFAOYSA-N	N#CC(c1ccc(cc1)N4C(=O)N(c3cnc2ccc(cc2c34)c5cnc6ccccc6(c5))C)(C)C
175	FALILNHGILFDLC-UHFFFAOYSA-N	O=C(c1ccccc1)c2ccc(cc2(O))N3CCOCC3
176	IHWOEGMUGLEFAS-UHFFFAOYSA-N	O=C2N=c1ccc(cc1=C2Cc3cc(c(O)c(c3)Br)Br)I
177	DMMILYKXNCVKOJ-UHFFFAOYSA-N	O=C(Nc1cccc(c1)Nc2ncc(c(n2)NCCc3nc[nH]c3)Br)N4CCCC4
178	ABBADGFSRBWENF-UHFFFAOYSA-N	N#CC(C#N)=Cc1cc(c(O)c(c1)Br)C(C)(C)C
179	ZVHNDZWQTBEVRY-UHFFFAOYSA-N	N#CCNC(=O)c1ccc(cc1)c2nc(ncc2)Nc3ccc(cc3)N4CCOCC4
180	ZTFBIUXIQYRUNT-UHFFFAOYSA-N	FC(F)(F)c4ccc(C=Cc1nc(co1)COc2ccc(cc2)CCCCn3nncc3)cc4
181	QDITZBLZQQZVEE-UHFFFAOYSA-N	O=C4NC(=O)SC4(=Cc2ccc3nccc(c1ccncc1)c3(c2))
182	SFLKJNSBBVSPFE-UHFFFAOYSA-N	O=C(C=C)Nc1ccc(cc1)CN(C(=O)Nc2c(c(OC)cc(OC)c2Cl)Cl)c3ncnc(c3)Nc4ccc(cc4)N5CCN(C)CC5
183	JMVDIGHUQAXWIE-UHFFFAOYSA-N	O=C(C=C)Nc1cc(ccc1C)N4C(=O)C=Cc3cnc2ccc(cc2c34)c5cn[nH]c5
184	WEVYNIUIFUYDGI-UHFFFAOYSA-N	O=C(N)c1cccc(c1)c2ncnc(c2)Nc3ccc(OC(F)(F)F)cc3
185	VYWMWKFIDRIEPP-UHFFFAOYSA-N	O=C(C=C)Nc1ccc(cc1)C(=O)c4c(nc(Nc2ccc(cc2(OC))N3CCN(C)CC3)s4)N
186	QJKBRWSJWQVKLY-UHFFFAOYSA-N	O=C4Nc1ccccc1C4(=Cc2c3ccccc3([nH]c2Cl))
187	XHEQSRJCJTWWAH-UHFFFAOYSA-N	O=C(c1ccc(cc1)Nc3nc2nc[nH]c2c(n3)OCC4CCCCC4)N(CC)CC
188	ACPOUJIDANTYHO-UHFFFAOYSA-N	O=C1c4ccccc4(c2n[nH]c3cccc1c23)
189	SVJQCVOKYJWUBC-UHFFFAOYSA-N	O=C(O)C=Cc1cc(c(c(c1Br)Br)Br)Br
190	SAAYRHKJHDIDPH-UHFFFAOYSA-N	O=C(N)c1cncc(c1)Nc2cc(ccc2C)C(=O)Nc3cccc(c3)C(F)(F)F
191	ZGDACLBJJXLKJY-UHFFFAOYSA-N	n1cc(nc2cc3nc(n(c3(cc12))C)C)c4cccs4
192	XRKYMMUGXMWDAO-UHFFFAOYSA-N	O=C1C=C(OC(=C1)N2CCOCC2)c3cccc5c3Sc4ccccc4S5
193	ILBRKJBKDGCSCB-UHFFFAOYSA-N	n1cnc(c2cc(OC)c(OC)cc12)n3nc(nc3(N))c4ncccc4
194	BGIYKDUASORTBB-UHFFFAOYSA-N	O=[N+]([O-])c1ccc(cc1)c3nc(c2ccncc2)c([nH]3)c4ccc(F)cc4
195	FSPQCTGGIANIJZ-UHFFFAOYSA-N	O=C(N)c3c1c(CCCC1)sc3(NC(=O)c2ccc(OC)c(OC)c2)
196	WCIGMFCFPXZRMQ-UHFFFAOYSA-N	O=C(Nc1cnccc1)c3cc(ccc3(OCc2ccccc2))c4ccnc(F)c4
197	XQRVCODIGHFXKQ-UHFFFAOYSA-N	N#CC(C(=N)Sc1ccc(N)cc1)c2ccccc2C(F)(F)F
198	DNOKYISWMVFYFA-UHFFFAOYSA-N	n3cnc(Nc2ccc(OCc1ccccc1)cc2)c4cc(OC)c(OC)cc34
199	DOEWDSDBFRHVAP-UHFFFAOYSA-N	N#CC=CS(=O)(=O)c1ccc(cc1)C
200	WYQIPCUPNMRAKP-UHFFFAOYSA-O	O=C3c1ccccc1[n+]4ccc2c5ccccc5([nH]c2c34)
201	ZDGKQMYQJNRNEE-UHFFFAOYSA-N	O=C(OC1C(=CC(C)C(OC)C(OC)CC(=C)C(OC)c2cc(O)cc(NC(=O)C(C=C=CC1(OC))C)c2(O))C)N
202	HUDSYNWJCPDHLL-UHFFFAOYSA-N	O=C(ON=C2C(=Nc1ccccc12)c4c(O)[nH]c3cc(ccc34)Br)C
203	OTHITMYLBRCVIT-UHFFFAOYSA-N	n2c1ccccc1sc2c3ccc6c(c3)[n+](c(C=CN(c4ccccc4)C)n6(c5ccccc5))CC
204	HOGVTUZUJGHKPL-UHFFFAOYSA-N	N=C4NN(c1ncnc2c1c4(cn2C3OC(CO)C(O)C3(O)))C
205	BHWCZLOXTLWZAQ-UHFFFAOYSA-N	n1ccc(cc1)c2oc(nc2c3ccccc3)C
206	ZCNBZFRECRPCKU-UHFFFAOYSA-N	O=C1c5ccccc5(NC(N1CCN4CCC(=C(c2ccc(F)cc2)c3ccc(F)cc3)CC4)=S)
207	YHKSBKQXCWHTQL-UHFFFAOYSA-N	O=C(c1ccc(cc1(O))N2CCOCC2)C
208	IQNTXIMXKCURDC-UHFFFAOYSA-N	O=C3Nc1ccc(cc1C3(=Cc2ccc[nH]2))c4cnccc4
209	ODZGYELAMAOARP-UHFFFAOYSA-N	O=C1c4ccccc4(c2nn(c3cccc1c23)C)
210	DDLZLOKCJHBUHD-UHFFFAOYSA-N	O=C2Nc1cc(ccc1C2=C3Nc4ccccc4(C3(=NO)))Br
211	CBIAKDAYHRWZCU-UHFFFAOYSA-N	Oc1ccc(cc1Br)Nc3ncnc2cc(OC)c(OC)cc23
212	AXXDEGPKGPNCDC-UHFFFAOYSA-N	O=C2N=c1ccc(cc1=C2Cc3cc(c(O)c(c3)Cl)Cl)Cl
213	SAYGKHKXGCPTLX-UHFFFAOYSA-N	O=C(N)Nc2c(cc(c1ccc(F)cc1)s2)C(=O)N
214	LKXRYQYWAAUJCI-UHFFFAOYSA-N	O=C3N=c2ccc1ncsc1c2=C3Cc4cnc[nH]4
215	DSANKWKNLQDLQN-UHFFFAOYSA-N	N#CCCN2C1CCCCC1C5C2C6N(C)C3CCCCC3C6(C4C(=O)NCC45)
216	SNVZIEGSFNELBD-UHFFFAOYSA-N	OC3N=c1ccccc1c4[nH]c2ccc(cc2c4(=C3))Br
217	FNZTULJDGIXMJJ-UHFFFAOYSA-N	n2cc(c1ccccc1)sc2Nc4ccc(OCCN3CCCC3)cc4
218	TWOSIFOFWWXXIG-UHFFFAOYSA-N	Oc2[nH]c1ccccc1c2C4=Nc3ccccc3C4(=NOCCC(O)CO)
219	HYRKLSGGHMBEPH-UHFFFAOYSA-N	O=C3N=c1ccccc1c4[nH]c2ccc(cc2c4(=C3))[N+]([O-])O
220	NQVIIUBWMBHLOZ-UHFFFAOYSA-N	OCCN(c2nc(NCc1ccc(OC)cc1)c3ncn(c3(n2))C(C)C)CCO
221	NGAGMBNBKCDCDJ-UHFFFAOYSA-N	O=C3C=C(Oc2c3(cccc2(c1ccccc1)))N4CCNCC4
222	MYKOWOGZBMOVBJ-UHFFFAOYSA-N	O=C(O)c2ccc4c5nc1ccccc1n5(C(=O)c3cccc2c34)
223	FNKVMIBWGQCPFN-UHFFFAOYSA-N	Fc1ccc(cc1)c3c(O)n(nc3(c2ccncc2))c4ccc(cc4)Cl
224	IBAKVEUZKHOWNG-UHFFFAOYSA-N	n3cnc(NCCc2ccc(Oc1ccccc1)cc2)c4cc(N)ccc34
225	MJJUHGWTESVBFH-UHFFFAOYSA-N	N#CC(C(=N)SC1C=CC=CC1)c2cccc(c2)C(O)c3ccncc3
226	DPANHMGWPXVBQI-UHFFFAOYSA-N	O=C2C1=Nn4nnnc4(N=C1c3ccccc23)
227	LLEJIEBFSOEYIV-UHFFFAOYSA-N	O(c3ccc4c2ccc1cc5OCOc5(cc1c2[n+](cc4(c3(OC)))C))C
228	ZXGIBSBJQLLUEE-UHFFFAOYSA-N	O=C(NC(Nc3ccc(Oc2ccnc1cc(OC)c(OC)cc12)cc3)=S)c4ccccc4C
229	JSASWRWALCMOQP-UHFFFAOYSA-N	O=C(c1ccc2ccccc2(c1))CCN(Cc3ccccc3)C(C)C
230	YCDXAGIFQVBTDC-UHFFFAOYSA-N	O=C2NC(=O)C(C2(=Nc1ccccc1))c4cn(c3ccccc34)CCCn5cncc5
231	LLJRXVHJOJRCSM-UHFFFAOYSA-N	n1ccc(cc1)c3c[nH]c2ccccc23
232	ZFGXZJKLOFCECI-UHFFFAOYSA-N	Oc1ccc(cc1)Nc2nc(cs2)c3ccc(cc3)Cl
233	CXPZNNRVGGWMBJ-UHFFFAOYSA-N	O=S(=O)(c2cccc1cncc(c12)C)N3CCCN(CC3C)C(O)C=N
234	KFLWBZPSJQPRDD-UHFFFAOYSA-N	O=[N+]([O-])C=Cc1ccc2OCOc2(c1)
235	YJTQDKJRFLAZBU-UHFFFAOYSA-N	Fc1ccc(cc1)c3[nH]c(nc3(c2ccncc2))c4ccc(cc4)S(O)=C
236	LLJJDLHGZUOMQP-UHFFFAOYSA-N	O=C3NC(=O)C(c1cn(c2ccc(OC)cc12)CCCN(C)C)=C3c5c[nH]c4ccccc45
237	RVCDWDPAFBPOBR-UHFFFAOYSA-N	O=C(Nc1ccccc1)C2CCC(CC2)C(N)C
238	HLCDNLNLQNYZTK-UHFFFAOYSA-N	O=C(NC(NC(Nc1ccc(F)c(c1)[N+](=O)[O-])=S)C(Cl)(Cl)Cl)C(c2ccccc2)c3ccccc3
239	KFAKESMKRPNZTM-UHFFFAOYSA-N	n2c1ccccc1c(c3c2c(OC)ccc3(OC))S
240	QNOXYUNHIGOWNY-UHFFFAOYSA-N	n1cc(nc2cc(OC)c(OC)cc12)c3ccccc3
241	RAMROQQYRRQPDL-UHFFFAOYSA-N	OCC(Nc2nc(Nc1cc(N)cc(c1)Cl)c3ncn(c3(n2))C(C)C)C(C)C
242	HHFBDROWDBDFBR-UHFFFAOYSA-N	O=C(O)c1ccc(cc1)Nc2ncc3c(n2)c5ccc(cc5(C(=NC3)c4c(F)cccc4(F)))Cl
243	TTXBOHWABJQMSG-UHFFFAOYSA-N	O=C2N=c1ccc(F)cc1=C2Cc4[nH]c(c(C(=O)NCC(O)CN3CCOCC3)c4C)C
244	YEVOZZZLKJKCCD-UHFFFAOYSA-N	O=C(c2ccc(Nc1ncc(c(n1)NC)Cl)c(OC)c2)N3CCOCC3
245	NPPBBAURRJGWEH-UHFFFAOYSA-N	O=S(=O)(Nc4c(nccc4(c2ccc3nccc(c1cnncc1)c3(c2)))OC)c5ccc(F)cc5(F)
246	IWMCPJZTADUIFX-UHFFFAOYSA-N	O=C(c4ccc(Nc1ncc2c(n1)N(c3ccccc3(C(=O)N2C))C)c(OC)c4)N6CCC(N5CCN(C)CC5)CC6
247	BQAZCCVUZDIZDC-UHFFFAOYSA-N	O=C(Nc2ccc(Oc1cc[n+]([O-])c(c1)C(=O)NC)cc2)Nc3ccc(c(c3)C(F)(F)F)Cl
248	UUAAWUKJBCHGSH-UHFFFAOYSA-N	O=C(c2cnc1[nH]cc(cc12)Cl)c3c(F)ccc(N=S(=O)(O)CCC)c3(F)
249	UIARLYUEJFELEN-UHFFFAOYSA-N	O=C1NCc8c1c3c2ccccc2n6c3c5c8(c4ccccc4n5C7(OC6CC7(O)(CO))(C))
250	POTINGKLYOETSI-UHFFFAOYSA-N	N#CC(=Cc3c(c1ccc(cc1)C)c2c(ncnc2n3CCCO)N)C(=O)NC(C)C
251	GZHWYARWCLRAGA-UHFFFAOYSA-N	O=S(=O)(c6ccccc6(Nc2nc(nc1[nH]ncc12)Nc3ccc(cc3(OCC))N5CCC(N4CCCCC4)CC5))C(C)C
252	GNPMQXLITTWHDA-UHFFFAOYSA-N	N#Cc3ccc4ncnc(NCCc1ccc2ccccc2(c1))c4(c3)
253	UPTQGXMIZXGVSC-UHFFFAOYSA-N	O=C(c3c(c1ccc(cc1)C)c2c(ncnc2n3CCCNCCOC)N)CF
254	UMBFDGUGXMOMHX-UHFFFAOYSA-N	O=C(Nc1ccc(c(c1)C(F)(F)F)CN2CCN(CC)CC2)c5ccc(c(C=Cc4cnc3[nH]ccc3c4(OC))c5)C
255	PXGLIUGVLBRUBV-UHFFFAOYSA-N	O=C3c1ccccc1N(c2nc(ncc2N3C)Nc4ccc(c(c4)C(F)(F)F)CN5CCN(CC)CC5)C
256	HLZRGGRHFRYLCA-UHFFFAOYSA-N	ONC2c1ccc(cc1CC2)C3=NC(N=C3c4ccncc4)c5ccc(OCCN(C)C)cc5
257	WBLZCNIEEVRRTG-UHFFFAOYSA-N	O=C(NC1CC1)c2cccc(c2)c3ccc4c(n[nH]c4(c3))NC(=O)C5CC5
258	DGEBYERMQBTMHV-UHFFFAOYSA-N	O=C(C=C)Nc1cccc(c1)Nc3nc(nc2c3(ncn2C(C)C))NC4CCC(N(C)C)CC4
259	VCUNSUCAAIMDKU-UHFFFAOYSA-N	N#Cc1cc(cc(c1)N2CCOCC2)c3nc(ncc3)Nc4ccc(cc4)n5nc(nc5)c6cnccc6
260	UISRWLSAXIOCND-UHFFFAOYSA-N	O=C(c1c(cccc1Cl)Cl)c4c(nc(Nc2ccc(cc2(OC))N3CCN(C)CC3)s4)N
261	XGICKGXGLUYWDW-UHFFFAOYSA-N	O=C(C=CCN(C)C)Nc1cccc(c1)Nc2ncc3c(n2)N(c4ccccc4(C(=O)N3C))C
262	IYUFHBXMTTXZBE-UHFFFAOYSA-N	O=C(Nc1cc(ccc1C)NC(=O)c2cc(cc(c2)C(F)(F)F)n3cnc(c3)C)c4oncc4
263	IYNDTACKOAXKBJ-UHFFFAOYSA-N	OCCCNc1nccc(c1)c2nc(ncc2)Nc3cccc(c3)Cl
264	RRHONYZEMUNMJX-UHFFFAOYSA-N	O=C(Nc1ncc(s1)Sc3cc(C(=O)N2CCN(C(=O)C)CC2)c(OC)cc3C)c4ccc(cc4)CNC(C)C(C)C
265	KZLQLABUFJNPSZ-UHFFFAOYSA-N	O=C(NC1CCN(C)CC1)c5ccc(Nc2ncc3c(n2)N(C(C)CC(=O)N3C)C4CCCC4)c(OC)c5
266	DDTPGANIPBKTNU-UHFFFAOYSA-N	O=C3c1ccccc1N(c2nc(ncc2N3C)Nc4ccc(cc4(OC))N5CCN(C)CC5)C
267	VIJIVCXRKDRGGA-UHFFFAOYSA-N	O=C(NC1CCN(C)CC1)c5ccc(Nc2ncc3c(n2)N(CCC(=O)N3C(C)C)C4CCCC4)c(OC)c5
268	QAPAJIZPZGWAND-UHFFFAOYSA-N	O=C3c1ccccc1N(c2nc(ncc2N3C)Nc4ccc(cc4(OCC))N5CCC(O)CC5)C
269	NHOUHWHGHAFDOP-UHFFFAOYSA-N	O=C2N(c1nc(ncc1CN2c3c(c(OC)cc(OC)c3Cl)Cl)NCCCCN(CC)CC)C
270	IBKHVSGVUFWIIO-UHFFFAOYSA-N	O=C1Nc5ccccc5(Nc2nc(ncc12)Nc3ccc(cc3(OC))N4CCN(C)CC4)
271	NULPVRYXFOPFSI-UHFFFAOYSA-N	O=C3c1cccc6c1N(c2nc(ncc2N3C)Nc4ccc(cc4(OC))N5CCC(O)CC5)CC6
272	USAALMFJIYCUMK-UHFFFAOYSA-N	O=C3c1ccsc1N(c2nc(ncc2N3C)Nc4ccc(cc4(OC))N5CCN(C)CC5)C
273	YHUKWWWCNSTFHL-UHFFFAOYSA-N	O=C4NC(=O)SC4(=Cc1cnc(O)c(c1)c2cnc(cc2)N3CCNCC3)
274	HUIKLNNUCZSSTI-UHFFFAOYSA-N	O=C(Nc1ncc2c(n1)N(c3ccccc3(C(=O)N2C))C)c4ccc(cc4)N5CCN(C)CC5
275	PROHDXPUBQRCOO-UHFFFAOYSA-N	O=C3c1cnc(nc1N(c2ccccc2N3C)C)Nc4ccc(cc4(OC))N5CCN(C)CC5
276	IJSVXIPVZUAPGY-UHFFFAOYSA-N	O=C3c1ccccc1N(c2nc(ncc2N3C)NS(=O)(=O)c4ccc(N)cc4)C
277	DFQAJLQXPSPNJE-UHFFFAOYSA-N	O=C3c1ccccc1N(c2nc(ncc2N3C)Nc4ccc(cc4)N5CCC(O)CC5)C
278	FKSFKBQGSFSOSM-UHFFFAOYSA-N	O=C(NCc1c(O)nc(cc1C)C)c2cc(cc3c2c(cn3C(C)CC)C)c4cnc(cc4)N5CCNCC5
