# Supplementary material for: Predicting the target landscape of kinase inhibitors using 3D convolutional neural networks
Source: PLoS Comput Biol. 2023 Sep 5;19(9):e1011301. doi: 10.1371/journal.pcbi.1011301 (PMC10508635; doi:10.1371/journal.pcbi.1011301)
Supplement: S4 Table — (XLSX) [file pcbi.1011301.s006.xlsx]

## Sheet: Table 4.
S4 Table. Hypothetical RMSE and R2 values per kinase: the predicted potencies for a kinase is constant value and equal to the median potency of that kinase in the training set.
Sparse test set					Dense test set					Sparse test set RMSE				Dense test set RMSE
kinase	rmse	R2			kinase	rmse	R2			MIN =	1.3626			MIN =	0.690848
EGFR	1.70667	-0.600307			EGFR	1.11084	-1.5864			MAX =	2.45016			MAX =	2.20259
MAPK14	1.67059	-0.533368			MAPK14	1.31585	-2.62914			MEDIAN =	2.28669			MEDIAN =	0.815216
LCK	2.20514	-1.67163			LCK	0.703631	-0.0377191
SRC	2.19694	-1.65181			SRC	0.718265	-0.0813305
KDR	1.59098	-0.390708			KDR	1.236	-2.20203			Sparse test set R2				Dense test set R2
FGFR1	2.01394	-1.22843			FGFR1	0.815216	-0.392947			MIN =	-2.29833			MIN =	-9.16851
CDK2	2.31746	-1.95073			CDK2	0.696177	-0.015848			MAX =	-0.020103			MAX =	-0.000356706
ITK	2.45016	-2.29833			ITK	0.913939	-0.75075			MEDIAN =	-1.87291			MEDIAN =	-0.392947
MAP2K1	2.45016	-2.29833			MAP2K1	0.757928	-0.204052
MAPK1	1.63706	-0.472422			MAPK1	2.02916	-7.63025
TGFBR1	1.94229	-1.07269			TGFBR1	1.56918	-4.16104
GSK3B	2.03894	-1.28409			GSK3B	0.845119	-0.497011
INSR	2.45016	-2.29833			INSR	0.757928	-0.204052
PIM1	1.37641	-0.0408829			PIM1	2.20259	-9.16851
NTRK1	1.45514	-0.163362			NTRK1	1.73076	-5.27859
CHEK1	2.36817	-2.08128			CHEK1	0.898087	-0.690541
PTK2	2.12848	-1.48912			PTK2	0.818506	-0.404214
IGF1R	2.08469	-1.38774			IGF1R	1.20465	-2.04166
SYK	1.5408	-0.304356			SYK	1.54946	-4.03211
KIT	1.91031	-1.00498			KIT	1.04975	-1.30971
ABL1	1.90593	-0.995813			ABL1	1.12418	-1.64889
MET	1.57684	-0.366089			MET	1.59077	-4.304
CHEK2	2.45016	-2.29833			CHEK2	0.757928	-0.204052
PIK3CA	1.45514	-0.163362			PIK3CA	1.51287	-3.79725
AKT1	2.03707	-1.2799			AKT1	1.07788	-1.43519
FGFR2	1.50423	-0.243175			FGFR2	2.01131	-7.47904
RIPK2	2.45016	-2.29833			RIPK2	0.757928	-0.204052
CSNK1D	2.28669	-1.87291			CSNK1D	0.715579	-0.073259
MAPK8	2.20674	-1.67552			MAPK8	0.74796	-0.17259
CLK1	2.45016	-2.29833			CLK1	0.691798	-0.00310928
TTK	1.76139	-0.70458			TTK	2.02645	-7.60722
EPHA2	2.45016	-2.29833			EPHA2	0.757928	-0.204052
EPHA3	2.45016	-2.29833			EPHA3	0.757928	-0.204052
HCK	2.45016	-2.29833			HCK	0.757928	-0.204052
NEK2	2.45016	-2.29833			NEK2	0.757928	-0.204052
AURKA	1.83668	-0.853413			AURKA	1.00789	-1.12918
BTK	1.48324	-0.208731			BTK	1.96536	-7.09607
PAK1	2.45016	-2.29833			PAK1	0.757928	-0.204052
MAPK10	2.36527	-2.07374			MAPK10	0.694281	-0.010323
MAPKAPK2	2.45016	-2.29833			MAPKAPK2	0.757928	-0.204052
BRAF	1.3626	-0.020103			BRAF	1.96583	-7.09992
IRAK4	1.77035	-0.721958			IRAK4	1.43426	-3.31169
PIK3CG	1.63029	-0.460274			PIK3CG	1.17293	-1.88361
PDPK1	2.45016	-2.29833			PDPK1	0.691293	-0.00164508
ROCK1	2.28669	-1.87291			ROCK1	0.843411	-0.490967
RPS6KB1	1.64791	-0.492011			RPS6KB1	1.3733	-2.95296
CDK9	1.49593	-0.229505			CDK9	1.75098	-5.42617
CSNK2A1	2.45016	-2.29833			CSNK2A1	0.696053	-0.0154855
RET	2.35583	-2.04926			RET	0.69291	-0.0063368
ALK	1.83668	-0.853413			ALK	1.38198	-3.00308
DDR1	2.34053	-2.00976			DDR1	0.946141	-0.876294
DYRK1A	2.36817	-2.08128			DYRK1A	0.690848	-0.000356706
PAK4	2.45016	-2.29833			PAK4	0.757928	-0.204052
WEE1	2.45016	-2.29833			WEE1	0.987682	-1.04467
CSNK2A2	2.45016	-2.29833			CSNK2A2	0.691352	-0.00181701
MELK	2.01711	-1.23544			MELK	1.28786	-2.47635
ACVR1	2.45016	-2.29833			ACVR1	0.715579	-0.073259
DYRK2	2.45016	-2.29833			DYRK2	0.757928	-0.204052
PRKACA	2.45016	-2.29833			PRKACA	0.757928	-0.204052
MAP3K5	2.45016	-2.29833			MAP3K5	0.757928	-0.204052
MERTK	2.45016	-2.29833			MERTK	0.757928	-0.204052
CDK8	1.90593	-0.995813			CDK8	1.30735	-2.5824
STK24	2.45016	-2.29833			STK24	0.757928	-0.204052
DAPK1	2.45016	-2.29833			DAPK1	0.757928	-0.204052
FGFR4	1.55601	-0.330237			FGFR4	1.91863	-6.71565
MAP3K7	2.45016	-2.29833			MAP3K7	0.815216	-0.392947
ERN1	2.45016	-2.29833			ERN1	0.784996	-0.291589
TBK1	2.45016	-2.29833			TBK1	0.757928	-0.204052
MAP2K7	2.45016	-2.29833			MAP2K7	0.757928	-0.204052
