# Supplementary material for: Predicting the target landscape of kinase inhibitors using 3D convolutional neural networks
Source: PLoS Comput Biol. 2023 Sep 5;19(9):e1011301. doi: 10.1371/journal.pcbi.1011301 (PMC10508635; doi:10.1371/journal.pcbi.1011301)
Supplement: S5 Table — The tabke also includes the true positive rate (TPR) and false positive rate (FPR). (XLSX) [file pcbi.1011301.s007.xlsx]

## Sheet: Table 5.
S5 Table. The true positives (TP), false positives (FP), true negatives (TN) and false negatives (FN) for each compound in the densely-covered test set. The tabke also includes the true positive rate (TPR) and false positive rate (FPR).
		model 1	model 2	model 3	model 4	model 5	model 6		model 1	model 2	model 3	model 4	model 5	model 6		model 1	model 2	model 3	model 4	model 5	model 6		model 1	model 2	model 3	model 4	model 5	model 6			model 1	model 2	model 3	model 4	model 5	model 6			model 1	model 2	model 3	model 4	model 5	model 6			model 1	model 2	model 3
CPD #	Inchi Keys	TP	TP	TP	TP	TP	TP	CPD #	FP	FP	FP	FP	FP	FP	CPD #	TN	TN	TN	TN	TN	TN	CPD #	FN	FN	FN	FN	FN	FN		CPD #	TOTAL	TOTAL	TOTAL	TOTAL	TOTAL	TOTAL		CPD #	POSITIVES	POSITIVES	POSITIVES	POSITIVES	POSITIVES	POSITIVES		CPD #	NEGATIVES	NEGATIVES	NEGATIVES
1	LVERBWQDRRFJMH-UHFFFAOYSA-N	0	0	0	0	0	0	1	0	0	0	0	0	0	1	61	61	61	61	61	61	1	1	1	1	1	1	1		1	62	62	62	62	62	62		1	1	1	1	1	1	1		1	61	61	61
2	CDMGBJANTYXAIV-UHFFFAOYSA-N	0	0	0	0	0	0	2	0	0	0	0	0	0	2	66	66	66	66	66	66	2	3	3	3	3	3	3		2	69	69	69	69	69	69		2	3	3	3	3	3	3		2	66	66	66
3	FMETVQKSDIOGPX-UHFFFAOYSA-N	0	3	2	3	2	3	3	0	2	1	1	0	1	3	58	56	57	57	58	57	3	4	1	2	1	2	1		3	62	62	62	62	62	62		3	4	4	4	4	4	4		3	58	58	58
4	UBPYILGKFZZVDX-UHFFFAOYSA-N	11	11	4	5	5	4	4	58	57	23	17	9	17	4	0	1	35	41	49	41	4	0	0	7	6	6	7		4	69	69	69	69	69	69		4	11	11	11	11	11	11		4	58	58	58
5	ISKNLTZGPKXMCI-UHFFFAOYSA-N	0	0	0	0	0	0	5	0	0	0	0	0	0	5	61	61	61	61	61	61	5	1	1	1	1	1	1		5	62	62	62	62	62	62		5	1	1	1	1	1	1		5	61	61	61
6	ZCAUNRSBTUBNLG-UHFFFAOYSA-N	0	0	0	0	0	0	6	0	0	0	0	0	0	6	61	61	61	61	61	61	6	1	1	1	1	1	1		6	62	62	62	62	62	62		6	1	1	1	1	1	1		6	61	61	61
7	XGALLCVXEZPNRQ-UHFFFAOYSA-N	1	1	1	1	1	1	7	68	47	0	0	3	2	7	0	21	68	68	65	66	7	0	0	0	0	0	0		7	69	69	69	69	69	69		7	1	1	1	1	1	1		7	68	68	68
8	OPQGFIAVPSXOBO-UHFFFAOYSA-N	0	0	0	0	0	0	8	0	0	0	0	0	0	8	62	62	62	62	62	62	8	1	1	1	1	1	1		8	63	63	63	63	63	63		8	1	1	1	1	1	1		8	62	62	62
9	OMZCMEYTWSXEPZ-UHFFFAOYSA-N	1	1	1	1	1	1	9	68	1	0	1	1	0	9	0	67	68	67	67	68	9	0	0	0	0	0	0		9	69	69	69	69	69	69		9	1	1	1	1	1	1		9	68	68	68
10	AAKJLRGGTJKAMG-UHFFFAOYSA-N	1	1	1	1	1	1	10	68	0	0	0	0	1	10	0	68	68	68	68	67	10	0	0	0	0	0	0		10	69	69	69	69	69	69		10	1	1	1	1	1	1		10	68	68	68
11	WVUNYSQLFKLYNI-UHFFFAOYSA-N	2	2	1	1	1	1	11	62	60	0	4	3	3	11	0	2	62	58	59	59	11	0	0	1	1	1	1		11	64	64	64	64	64	64		11	2	2	2	2	2	2		11	62	62	62
12	GOFDUVAQVNCPGH-UHFFFAOYSA-N	0	0	0	0	0	0	12	0	0	0	0	0	0	12	67	67	67	67	67	67	12	2	2	2	2	2	2		12	69	69	69	69	69	69		12	2	2	2	2	2	2		12	67	67	67
13	RYDUVJCGAOHCHF-UHFFFAOYSA-N	0	1	1	1	1	1	13	0	0	0	0	0	0	13	68	68	68	68	68	68	13	1	0	0	0	0	0		13	69	69	69	69	69	69		13	1	1	1	1	1	1		13	68	68	68
14	YXOXHAUUTIOBDA-UHFFFAOYSA-N	1	1	1	1	1	1	14	61	0	3	0	0	0	14	0	61	58	61	61	61	14	0	0	0	0	0	0		14	62	62	62	62	62	62		14	1	1	1	1	1	1		14	61	61	61
15	AXRCEOKUDYDWLF-UHFFFAOYSA-N	0	0	0	0	0	0	15	0	0	0	0	0	0	15	68	68	68	68	68	68	15	1	1	1	1	1	1		15	69	69	69	69	69	69		15	1	1	1	1	1	1		15	68	68	68
16	BMGQWWVMWDBQGC-UHFFFAOYSA-N	0	0	0	0	0	2	16	0	0	1	0	0	8	16	66	66	65	66	66	58	16	3	3	3	3	3	1		16	69	69	69	69	69	69		16	3	3	3	3	3	3		16	66	66	66
17	QFWCYNPOPKQOKV-UHFFFAOYSA-N	0	0	0	0	0	0	17	0	0	0	0	0	0	17	62	62	62	62	62	62	17	0	0	0	0	0	0		17	62	62	62	62	62	62		17	0	0	0	0	0	0		17	62	62	62
18	UHTHHESEBZOYNR-UHFFFAOYSA-N	9	1	1	1	2	1	18	60	0	0	0	1	1	18	0	60	60	60	59	59	18	0	8	8	8	7	8		18	69	69	69	69	69	69		18	9	9	9	9	9	9		18	60	60	60
19	HPEFXPFDMUWNGT-UHFFFAOYSA-N	0	0	0	0	0	0	19	0	0	0	0	0	0	19	61	61	61	61	61	61	19	1	1	1	1	1	1		19	62	62	62	62	62	62		19	1	1	1	1	1	1		19	61	61	61
20	PRIGRJPRGZCFAS-UHFFFAOYSA-N	0	0	0	0	0	0	20	0	0	0	0	0	0	20	62	62	62	62	62	62	20	0	0	0	0	0	0		20	62	62	62	62	62	62		20	0	0	0	0	0	0		20	62	62	62
21	KFHMLBXBRCITHF-UHFFFAOYSA-N	1	1	1	1	1	1	21	61	59	19	2	2	2	21	0	2	42	59	59	59	21	0	0	0	0	0	0		21	62	62	62	62	62	62		21	1	1	1	1	1	1		21	61	61	61
22	WVMANZPBOBRWCB-UHFFFAOYSA-N	0	0	0	0	0	0	22	0	0	0	0	0	0	22	62	62	62	62	62	62	22	0	0	0	0	0	0		22	62	62	62	62	62	62		22	0	0	0	0	0	0		22	62	62	62
23	IBCXZJCWDGCXQT-UHFFFAOYSA-N	0	0	0	0	0	0	23	0	0	0	0	0	0	23	62	62	62	62	62	62	23	1	1	1	1	1	1		23	63	63	63	63	63	63		23	1	1	1	1	1	1		23	62	62	62
24	VSPFURGQAYMVAN-UHFFFAOYSA-N	0	1	0	0	0	0	24	0	0	0	0	0	0	24	62	62	62	62	62	62	24	2	1	2	2	2	2		24	64	64	64	64	64	64		24	2	2	2	2	2	2		24	62	62	62
25	XTCFVRKDQJONAZ-UHFFFAOYSA-N	0	0	0	0	0	0	25	0	0	0	0	0	0	25	51	51	51	51	51	51	25	15	15	15	15	15	15		25	66	66	66	66	66	66		25	15	15	15	15	15	15		25	51	51	51
26	DTRNBPVOMBKUTK-UHFFFAOYSA-N	0	0	0	0	0	0	26	0	0	0	0	0	0	26	62	62	62	62	62	62	26	2	2	2	2	2	2		26	64	64	64	64	64	64		26	2	2	2	2	2	2		26	62	62	62
27	ZRHRPGSSSVYBRG-UHFFFAOYSA-N	0	0	0	0	0	0	27	0	0	0	0	0	0	27	62	62	62	62	62	62	27	0	0	0	0	0	0		27	62	62	62	62	62	62		27	0	0	0	0	0	0		27	62	62	62
28	GFMMXOIFOQCCGU-UHFFFAOYSA-N	0	0	0	0	0	0	28	0	0	0	0	0	0	28	68	68	68	68	68	68	28	1	1	1	1	1	1		28	69	69	69	69	69	69		28	1	1	1	1	1	1		28	68	68	68
29	PQASTFFJSYKMCH-UHFFFAOYSA-N	0	0	0	0	0	0	29	0	0	0	0	0	0	29	68	68	68	68	68	68	29	1	1	1	1	1	1		29	69	69	69	69	69	69		29	1	1	1	1	1	1		29	68	68	68
30	GFNNBHLJANVSQV-UHFFFAOYSA-N	0	1	1	1	1	1	30	0	0	0	0	0	0	30	68	68	68	68	68	68	30	1	0	0	0	0	0		30	69	69	69	69	69	69		30	1	1	1	1	1	1		30	68	68	68
31	CANBMWXJDLUDFF-UHFFFAOYSA-N	0	0	0	0	0	0	31	0	0	0	0	0	0	31	63	63	63	63	63	63	31	0	0	0	0	0	0		31	63	63	63	63	63	63		31	0	0	0	0	0	0		31	63	63	63
32	BTIHMVBBUGXLCJ-UHFFFAOYSA-N	0	0	0	0	0	0	32	0	0	1	0	1	1	32	66	66	65	66	65	65	32	0	0	0	0	0	0		32	66	66	66	66	66	66		32	0	0	0	0	0	0		32	66	66	66
33	OUSFTKFNBAZUKL-UHFFFAOYSA-N	0	1	1	1	1	1	33	0	1	6	2	0	0	33	66	65	60	64	66	66	33	3	2	2	2	2	2		33	69	69	69	69	69	69		33	3	3	3	3	3	3		33	66	66	66
34	PMXCMJLOPOFPBT-UHFFFAOYSA-N	0	0	0	1	1	1	34	0	0	0	0	0	0	34	62	62	62	62	62	62	34	1	1	1	0	0	0		34	63	63	63	63	63	63		34	1	1	1	1	1	1		34	62	62	62
35	QLEGMDWVGCOMAN-UHFFFAOYSA-N	0	1	0	1	0	1	35	0	0	0	0	0	0	35	53	53	53	53	53	53	35	9	8	9	8	9	8		35	62	62	62	62	62	62		35	9	9	9	9	9	9		35	53	53	53
36	XPBRIUPOYVANAM-UHFFFAOYSA-N	0	0	0	0	1	0	36	0	0	0	0	0	0	36	57	57	57	57	57	57	36	5	5	5	5	4	5		36	62	62	62	62	62	62		36	5	5	5	5	5	5		36	57	57	57
37	KJZGHNDOWQOTOW-UHFFFAOYSA-N	0	0	0	0	0	0	37	0	0	0	0	0	0	37	55	55	55	55	55	55	37	14	14	14	14	14	14		37	69	69	69	69	69	69		37	14	14	14	14	14	14		37	55	55	55
38	JCSGFHVFHSKIJH-UHFFFAOYSA-N	0	1	1	1	1	1	38	0	0	1	0	0	5	38	65	65	64	65	65	60	38	1	0	0	0	0	0		38	66	66	66	66	66	66		38	1	1	1	1	1	1		38	65	65	65
39	FEKZQTOOTMCCIF-UHFFFAOYSA-N	0	0	0	0	0	0	39	0	0	0	0	0	0	39	62	62	62	62	62	62	39	0	0	0	0	0	0		39	62	62	62	62	62	62		39	0	0	0	0	0	0		39	62	62	62
40	UXXQOJXBIDBUAC-UHFFFAOYSA-N	0	1	1	1	1	1	40	0	0	0	0	1	0	40	68	68	68	68	67	68	40	1	0	0	0	0	0		40	69	69	69	69	69	69		40	1	1	1	1	1	1		40	68	68	68
41	KTUFNOKKBVMGRW-UHFFFAOYSA-N	3	3	0	0	0	0	41	66	55	1	2	1	1	41	0	11	65	64	65	65	41	0	0	3	3	3	3		41	69	69	69	69	69	69		41	3	3	3	3	3	3		41	66	66	66
42	FVSLEKUGZLSFEE-UHFFFAOYSA-N	0	0	0	0	0	0	42	0	0	0	0	0	0	42	62	62	62	62	62	62	42	0	0	0	0	0	0		42	62	62	62	62	62	62		42	0	0	0	0	0	0		42	62	62	62
43	MVCOAUNKQVWQHZ-UHFFFAOYSA-N	2	2	1	1	1	1	43	67	63	1	2	4	6	43	0	4	66	65	63	61	43	0	0	1	1	1	1		43	69	69	69	69	69	69		43	2	2	2	2	2	2		43	67	67	67
44	FHYUGAJXYORMHI-UHFFFAOYSA-N	0	0	0	0	0	0	44	0	0	0	0	0	0	44	64	64	64	64	64	64	44	1	1	1	1	1	1		44	65	65	65	65	65	65		44	1	1	1	1	1	1		44	64	64	64
45	UTBSBSOBZHXMHI-UHFFFAOYSA-N	0	0	0	0	0	0	45	0	1	0	0	1	0	45	62	61	62	62	61	62	45	0	0	0	0	0	0		45	62	62	62	62	62	62		45	0	0	0	0	0	0		45	62	62	62
46	OTPNDVKVEAIXTI-UHFFFAOYSA-N	0	0	0	0	0	1	46	0	0	0	0	0	0	46	56	56	56	56	56	56	46	7	7	7	7	7	6		46	63	63	63	63	63	63		46	7	7	7	7	7	7		46	56	56	56
47	YAMAGACQNDAKFB-UHFFFAOYSA-N	1	1	1	1	1	1	47	61	0	10	1	2	1	47	0	61	51	60	59	60	47	0	0	0	0	0	0		47	62	62	62	62	62	62		47	1	1	1	1	1	1		47	61	61	61
48	GGPZCOONYBPZEW-UHFFFAOYSA-N	0	0	0	0	0	0	48	0	0	0	0	0	0	48	61	61	61	61	61	61	48	1	1	1	1	1	1		48	62	62	62	62	62	62		48	1	1	1	1	1	1		48	61	61	61
49	YCOYDOIWSSHVCK-UHFFFAOYSA-N	0	0	0	0	0	0	49	0	0	0	0	0	0	49	68	68	68	68	68	68	49	1	1	1	1	1	1		49	69	69	69	69	69	69		49	1	1	1	1	1	1		49	68	68	68
50	INTPTKHSGKBHHW-UHFFFAOYSA-N	0	0	0	0	0	0	50	0	1	0	0	0	0	50	61	60	61	61	61	61	50	1	1	1	1	1	1		50	62	62	62	62	62	62		50	1	1	1	1	1	1		50	61	61	61
51	ZCBUQCWBWNUWSU-UHFFFAOYSA-N	0	0	0	0	0	0	51	0	0	0	1	1	1	51	69	69	69	68	68	68	51	0	0	0	0	0	0		51	69	69	69	69	69	69		51	0	0	0	0	0	0		51	69	69	69
52	KKDPIZPUTYIBFX-UHFFFAOYSA-N	0	0	0	0	0	0	52	0	0	0	0	0	0	52	62	62	62	62	62	62	52	0	0	0	0	0	0		52	62	62	62	62	62	62		52	0	0	0	0	0	0		52	62	62	62
53	UXGJAOIJSROTTN-UHFFFAOYSA-N	1	1	1	1	1	1	53	61	60	25	4	4	2	53	0	1	36	57	57	59	53	0	0	0	0	0	0		53	62	62	62	62	62	62		53	1	1	1	1	1	1		53	61	61	61
54	JISMVDSOFCUXDN-UHFFFAOYSA-N	0	2	1	1	1	0	54	0	58	0	0	0	0	54	60	2	60	60	60	60	54	2	0	1	1	1	2		54	62	62	62	62	62	62		54	2	2	2	2	2	2		54	60	60	60
55	CZQHHVNHHHRRDU-UHFFFAOYSA-N	0	0	0	0	0	0	55	0	0	0	0	0	0	55	65	65	65	65	65	65	55	0	0	0	0	0	0		55	65	65	65	65	65	65		55	0	0	0	0	0	0		55	65	65	65
56	KKTZALUTXUZPSN-UHFFFAOYSA-N	0	0	0	0	0	0	56	0	0	0	0	0	0	56	63	63	63	63	63	63	56	0	0	0	0	0	0		56	63	63	63	63	63	63		56	0	0	0	0	0	0		56	63	63	63
57	BIWGYFZAEWGBAL-UHFFFAOYSA-N	0	0	0	0	0	0	57	0	0	0	0	0	0	57	68	68	68	68	68	68	57	1	1	1	1	1	1		57	69	69	69	69	69	69		57	1	1	1	1	1	1		57	68	68	68
58	TWDLNJHQZURNRJ-UHFFFAOYSA-N	0	2	13	5	2	9	58	0	0	0	0	0	1	58	26	26	26	26	26	25	58	43	41	30	38	41	34		58	69	69	69	69	69	69		58	43	43	43	43	43	43		58	26	26	26
59	JAMULYFATHSZJM-UHFFFAOYSA-N	0	0	0	0	0	0	59	0	0	0	0	0	0	59	69	69	69	69	69	69	59	0	0	0	0	0	0		59	69	69	69	69	69	69		59	0	0	0	0	0	0		59	69	69	69
60	ARIOBGGRZJITQX-UHFFFAOYSA-N	0	0	0	0	0	0	60	0	0	0	0	0	0	60	43	43	43	43	43	43	60	19	19	19	19	19	19		60	62	62	62	62	62	62		60	19	19	19	19	19	19		60	43	43	43
61	KDKUVYLMPJIGKA-UHFFFAOYSA-N	0	0	0	0	0	0	61	0	0	0	0	0	0	61	65	65	65	65	65	65	61	2	2	2	2	2	2		61	67	67	67	67	67	67		61	2	2	2	2	2	2		61	65	65	65
62	ZKZXNDJNWUTGDK-UHFFFAOYSA-N	0	0	0	0	0	0	62	0	0	0	0	0	0	62	61	61	61	61	61	61	62	1	1	1	1	1	1		62	62	62	62	62	62	62		62	1	1	1	1	1	1		62	61	61	61
63	HEKAIDKUDLCBRU-UHFFFAOYSA-N	3	3	1	1	1	1	63	66	62	0	1	0	0	63	0	4	66	65	66	66	63	0	0	2	2	2	2		63	69	69	69	69	69	69		63	3	3	3	3	3	3		63	66	66	66
64	MLDQJTXFUGDVEO-UHFFFAOYSA-N	0	3	2	3	2	1	64	0	1	1	2	1	1	64	64	63	63	62	63	63	64	5	2	3	2	3	4		64	69	69	69	69	69	69		64	5	5	5	5	5	5		64	64	64	64
65	QHKYPYXTTXKZST-UHFFFAOYSA-N	0	0	0	0	0	0	65	0	0	0	0	0	0	65	64	64	64	64	64	64	65	3	3	3	3	3	3		65	67	67	67	67	67	67		65	3	3	3	3	3	3		65	64	64	64
66	QMGUOJYZJKLOLH-UHFFFAOYSA-N	0	0	0	0	0	0	66	0	0	0	0	0	0	66	60	60	60	60	60	60	66	2	2	2	2	2	2		66	62	62	62	62	62	62		66	2	2	2	2	2	2		66	60	60	60
67	NMEUKWOOQOHUNA-UHFFFAOYSA-N	0	0	0	0	0	0	67	0	0	0	0	0	0	67	61	61	61	61	61	61	67	1	1	1	1	1	1		67	62	62	62	62	62	62		67	1	1	1	1	1	1		67	61	61	61
68	DOBXUIXXYLAHSE-UHFFFAOYSA-N	0	0	0	0	0	0	68	0	0	0	0	0	0	68	62	62	62	62	62	62	68	0	0	0	0	0	0		68	62	62	62	62	62	62		68	0	0	0	0	0	0		68	62	62	62
69	DLPSDPPZXRJQOY-UHFFFAOYSA-N	1	1	1	1	1	1	69	61	57	0	1	0	2	69	0	4	61	60	61	59	69	0	0	0	0	0	0		69	62	62	62	62	62	62		69	1	1	1	1	1	1		69	61	61	61
70	OGNYUTNQZVRGMN-UHFFFAOYSA-N	0	0	0	0	1	0	70	0	0	0	0	0	0	70	65	65	65	65	65	65	70	4	4	4	4	3	4		70	69	69	69	69	69	69		70	4	4	4	4	4	4		70	65	65	65
71	WCWUXEGQKLTGDX-UHFFFAOYSA-N	0	0	0	0	0	0	71	0	0	0	0	0	0	71	66	66	66	66	66	66	71	3	3	3	3	3	3		71	69	69	69	69	69	69		71	3	3	3	3	3	3		71	66	66	66
72	KQMPRSZTUSSXND-UHFFFAOYSA-N	0	0	0	0	0	0	72	0	0	0	0	0	0	72	61	61	61	61	61	61	72	2	2	2	2	2	2		72	63	63	63	63	63	63		72	2	2	2	2	2	2		72	61	61	61
73	QTCFYQHZJIIHBS-UHFFFAOYSA-N	0	0	0	0	0	0	73	0	0	0	0	0	0	73	62	62	62	62	62	62	73	0	0	0	0	0	0		73	62	62	62	62	62	62		73	0	0	0	0	0	0		73	62	62	62
74	BPNUQXPIQBZCMR-UHFFFAOYSA-N	0	1	3	3	2	2	74	0	4	5	3	5	4	74	63	59	58	60	58	59	74	6	5	3	3	4	4		74	69	69	69	69	69	69		74	6	6	6	6	6	6		74	63	63	63
75	YWTBGJGMTBHQTM-UHFFFAOYSA-N	6	1	2	2	2	2	75	57	1	2	2	3	4	75	0	56	55	55	54	53	75	0	5	4	4	4	4		75	63	63	63	63	63	63		75	6	6	6	6	6	6		75	57	57	57
76	NBTNHSGBRGTFJS-UHFFFAOYSA-N	15	14	5	5	4	6	76	54	45	5	1	2	3	76	0	9	49	53	52	51	76	0	1	10	10	11	9		76	69	69	69	69	69	69		76	15	15	15	15	15	15		76	54	54	54
77	ZWEWPQDVWBFNOZ-UHFFFAOYSA-N	4	4	2	1	1	1	77	65	63	2	0	0	0	77	0	2	63	65	65	65	77	0	0	2	3	3	3		77	69	69	69	69	69	69		77	4	4	4	4	4	4		77	65	65	65
78	ZBNZXTGUTAYRHI-UHFFFAOYSA-N	11	11	3	5	6	6	78	58	51	6	7	5	8	78	0	7	52	51	53	50	78	0	0	8	6	5	5		78	69	69	69	69	69	69		78	11	11	11	11	11	11		78	58	58	58
79	GCIKSSRWRFVXBI-UHFFFAOYSA-N	6	6	1	1	2	1	79	63	58	4	0	0	0	79	0	5	59	63	63	63	79	0	0	5	5	4	5		79	69	69	69	69	69	69		79	6	6	6	6	6	6		79	63	63	63
80	OGZNAHUSFVMYPZ-UHFFFAOYSA-N	0	1	1	0	1	0	80	0	0	0	0	0	0	80	68	68	68	68	68	68	80	1	0	0	1	0	1		80	69	69	69	69	69	69		80	1	1	1	1	1	1		80	68	68	68
81	UJIAQDJKSXQLIT-UHFFFAOYSA-N	0	0	0	0	0	0	81	0	0	0	0	0	0	81	67	67	67	67	67	67	81	2	2	2	2	2	2		81	69	69	69	69	69	69		81	2	2	2	2	2	2		81	67	67	67
82	WXUJAQBSBZLVEV-UHFFFAOYSA-N	0	0	0	0	0	0	82	0	1	0	1	0	0	82	60	59	60	59	60	60	82	2	2	2	2	2	2		82	62	62	62	62	62	62		82	2	2	2	2	2	2		82	60	60	60
83	JWNPDZNEKVCWMY-UHFFFAOYSA-N	3	1	1	1	1	2	83	66	5	0	3	2	2	83	0	61	66	63	64	64	83	0	2	2	2	2	1		83	69	69	69	69	69	69		83	3	3	3	3	3	3		83	66	66	66
84	WQGDQGAFSDMBLA-UHFFFAOYSA-N	0	0	0	0	0	0	84	0	0	0	0	0	0	84	69	69	69	69	69	69	84	0	0	0	0	0	0		84	69	69	69	69	69	69		84	0	0	0	0	0	0		84	69	69	69
85	ODYAQBDIXCVKAE-UHFFFAOYSA-N	0	0	0	0	0	0	85	0	0	0	0	0	0	85	62	62	62	62	62	62	85	0	0	0	0	0	0		85	62	62	62	62	62	62		85	0	0	0	0	0	0		85	62	62	62
86	RCYPVQCPYKNSTG-UHFFFAOYSA-N	0	4	0	0	1	0	86	0	58	1	0	0	0	86	65	7	64	65	65	65	86	4	0	4	4	3	4		86	69	69	69	69	69	69		86	4	4	4	4	4	4		86	65	65	65
87	ZDEJZKULWCZIHL-UHFFFAOYSA-N	0	1	1	0	1	0	87	0	0	0	0	0	0	87	61	61	61	61	61	61	87	1	0	0	1	0	1		87	62	62	62	62	62	62		87	1	1	1	1	1	1		87	61	61	61
88	YAEMHJKFIIIULI-UHFFFAOYSA-N	0	0	0	0	0	0	88	0	0	0	0	0	0	88	69	69	69	69	69	69	88	0	0	0	0	0	0		88	69	69	69	69	69	69		88	0	0	0	0	0	0		88	69	69	69
89	GCRGNJIQKIGLAI-UHFFFAOYSA-N	0	0	0	0	0	0	89	0	0	0	0	0	0	89	62	62	62	62	62	62	89	0	0	0	0	0	0		89	62	62	62	62	62	62		89	0	0	0	0	0	0		89	62	62	62
90	VXPWQNBKEIVYIS-UHFFFAOYSA-N	0	1	1	1	1	0	90	0	0	0	0	0	0	90	60	60	60	60	60	60	90	2	1	1	1	1	2		90	62	62	62	62	62	62		90	2	2	2	2	2	2		90	60	60	60
91	QQELNVCOMBXWDZ-UHFFFAOYSA-N	0	0	0	0	0	0	91	0	0	0	0	0	0	91	62	62	62	62	62	62	91	0	0	0	0	0	0		91	62	62	62	62	62	62		91	0	0	0	0	0	0		91	62	62	62
92	XZEFMZCNXDQXOZ-UHFFFAOYSA-N	0	0	0	0	0	0	92	0	0	0	0	0	0	92	61	61	61	61	61	61	92	1	1	1	1	1	1		92	62	62	62	62	62	62		92	1	1	1	1	1	1		92	61	61	61
93	YBLWOZUPHDKFOT-UHFFFAOYSA-N	0	0	0	0	0	0	93	0	0	0	0	0	0	93	62	62	62	62	62	62	93	0	0	0	0	0	0		93	62	62	62	62	62	62		93	0	0	0	0	0	0		93	62	62	62
94	RSQPNXBTPUXMQN-UHFFFAOYSA-N	0	0	0	0	0	0	94	0	0	0	0	0	0	94	62	62	62	62	62	62	94	1	1	1	1	1	1		94	63	63	63	63	63	63		94	1	1	1	1	1	1		94	62	62	62
95	UKZBLEORVYGDFE-UHFFFAOYSA-N	0	0	0	0	0	0	95	0	0	0	0	0	0	95	60	60	60	60	60	60	95	2	2	2	2	2	2		95	62	62	62	62	62	62		95	2	2	2	2	2	2		95	60	60	60
96	MLWCCNQZQRYALW-UHFFFAOYSA-N	1	1	1	1	1	1	96	68	0	0	0	0	0	96	0	68	68	68	68	68	96	0	0	0	0	0	0		96	69	69	69	69	69	69		96	1	1	1	1	1	1		96	68	68	68
97	WUPUZEMRHDROEO-UHFFFAOYSA-N	1	1	1	1	1	1	97	61	0	0	0	0	0	97	0	61	61	61	61	61	97	0	0	0	0	0	0		97	62	62	62	62	62	62		97	1	1	1	1	1	1		97	61	61	61
98	ZUCLRHWHWLEVJZ-UHFFFAOYSA-N	22	20	11	5	5	4	98	47	44	10	7	2	2	98	0	3	37	40	45	45	98	0	2	11	17	17	18		98	69	69	69	69	69	69		98	22	22	22	22	22	22		98	47	47	47
99	UDXNUFOUCATLIY-UHFFFAOYSA-N	0	0	0	1	0	1	99	0	0	0	0	0	0	99	67	67	67	67	67	67	99	2	2	2	1	2	1		99	69	69	69	69	69	69		99	2	2	2	2	2	2		99	67	67	67
100	KTEIFNKAUNYNJU-UHFFFAOYSA-N	5	5	2	2	2	3	100	64	59	8	2	3	5	100	0	5	56	62	61	59	100	0	0	3	3	3	2		100	69	69	69	69	69	69		100	5	5	5	5	5	5		100	64	64	64
101	DEZZLWQELQORIU-UHFFFAOYSA-N	1	1	1	1	1	1	101	68	1	8	1	2	4	101	0	67	60	67	66	64	101	0	0	0	0	0	0		101	69	69	69	69	69	69		101	1	1	1	1	1	1		101	68	68	68
102	HSPXNODNUFUFPA-UHFFFAOYSA-N	1	1	1	1	1	1	102	68	0	0	1	0	0	102	0	68	68	67	68	68	102	0	0	0	0	0	0		102	69	69	69	69	69	69		102	1	1	1	1	1	1		102	68	68	68
103	PIQCTGMSNWUMAF-UHFFFAOYSA-N	4	0	0	0	0	0	103	65	1	3	2	2	1	103	0	64	62	63	63	64	103	0	4	4	4	4	4		103	69	69	69	69	69	69		103	4	4	4	4	4	4		103	65	65	65
104	UUWKEXIAWKEIIY-UHFFFAOYSA-N	3	3	1	1	1	1	104	66	62	4	1	0	1	104	0	4	62	65	66	65	104	0	0	2	2	2	2		104	69	69	69	69	69	69		104	3	3	3	3	3	3		104	66	66	66
105	KGPGFQWBCSZGEL-UHFFFAOYSA-N	0	1	1	1	1	1	105	0	0	0	0	0	0	105	66	66	66	66	66	66	105	3	2	2	2	2	2		105	69	69	69	69	69	69		105	3	3	3	3	3	3		105	66	66	66
106	FQNFLNSVHWCZML-UHFFFAOYSA-N	0	0	0	0	0	0	106	0	0	0	0	0	0	106	61	61	61	61	61	61	106	1	1	1	1	1	1		106	62	62	62	62	62	62		106	1	1	1	1	1	1		106	61	61	61
107	OQWZIAVXCYIZNN-UHFFFAOYSA-N	0	1	0	0	1	0	107	0	1	1	1	1	1	107	59	58	58	58	58	58	107	1	0	1	1	0	1		107	60	60	60	60	60	60		107	1	1	1	1	1	1		107	59	59	59
108	JSKUWFIZUALZLX-UHFFFAOYSA-N	0	0	0	0	0	0	108	0	0	0	0	0	0	108	69	69	69	69	69	69	108	0	0	0	0	0	0		108	69	69	69	69	69	69		108	0	0	0	0	0	0		108	69	69	69
109	NHHQJBCNYHBUSI-UHFFFAOYSA-N	0	0	0	0	0	0	109	0	0	0	0	0	0	109	52	52	52	52	52	52	109	17	17	17	17	17	17		109	69	69	69	69	69	69		109	17	17	17	17	17	17		109	52	52	52
110	JYCUVOXSZBECAY-UHFFFAOYSA-N	0	1	1	1	1	1	110	0	1	0	0	0	0	110	55	54	55	55	55	55	110	7	6	6	6	6	6		110	62	62	62	62	62	62		110	7	7	7	7	7	7		110	55	55	55
111	CUIHSIWYWATEQL-UHFFFAOYSA-N	0	1	1	1	1	1	111	0	0	0	0	0	0	111	66	66	66	66	66	66	111	3	2	2	2	2	2		111	69	69	69	69	69	69		111	3	3	3	3	3	3		111	66	66	66
112	OVPNQJVDAFNBDN-UHFFFAOYSA-N	0	0	0	0	0	0	112	0	0	0	0	0	0	112	66	66	66	66	66	66	112	3	3	3	3	3	3		112	69	69	69	69	69	69		112	3	3	3	3	3	3		112	66	66	66
113	UJLAWZDWDVHWOW-UHFFFAOYSA-N	0	0	0	0	0	0	113	0	0	0	0	0	0	113	69	69	69	69	69	69	113	0	0	0	0	0	0		113	69	69	69	69	69	69		113	0	0	0	0	0	0		113	69	69	69
114	IMXHGCRIEAKIBU-UHFFFAOYSA-N	0	0	0	0	0	0	114	0	0	0	0	0	0	114	69	69	69	69	69	69	114	0	0	0	0	0	0		114	69	69	69	69	69	69		114	0	0	0	0	0	0		114	69	69	69
115	RAHBGWKEPAQNFF-UHFFFAOYSA-N	0	0	0	0	0	0	115	0	0	0	0	0	0	115	66	66	66	66	66	66	115	3	3	3	3	3	3		115	69	69	69	69	69	69		115	3	3	3	3	3	3		115	66	66	66
116	ODPGGGTTYSGTGO-UHFFFAOYSA-N	10	10	2	0	0	2	116	59	56	2	1	3	1	116	0	3	57	58	56	58	116	0	0	8	10	10	8		116	69	69	69	69	69	69		116	10	10	10	10	10	10		116	59	59	59
117	YABJJWZLRMPFSI-UHFFFAOYSA-N	0	0	0	0	0	0	117	0	1	1	1	1	0	117	67	66	66	66	66	67	117	2	2	2	2	2	2		117	69	69	69	69	69	69		117	2	2	2	2	2	2		117	67	67	67
118	LLVZBTWPGQVVLW-UHFFFAOYSA-N	0	0	0	0	0	0	118	0	0	0	0	0	0	118	69	69	69	69	69	69	118	0	0	0	0	0	0		118	69	69	69	69	69	69		118	0	0	0	0	0	0		118	69	69	69
119	MYQAUKPBNJWPIE-UHFFFAOYSA-N	0	0	0	0	0	0	119	0	0	0	0	0	0	119	69	69	69	69	69	69	119	0	0	0	0	0	0		119	69	69	69	69	69	69		119	0	0	0	0	0	0		119	69	69	69
120	TUVCWJQQGGETHL-UHFFFAOYSA-N	0	0	0	1	0	1	120	0	0	0	0	0	0	120	67	67	67	67	67	67	120	2	2	2	1	2	1		120	69	69	69	69	69	69		120	2	2	2	2	2	2		120	67	67	67
121	CTNPALGJUAXMMC-UHFFFAOYSA-N	0	0	0	1	2	3	121	0	0	0	0	1	6	121	59	59	59	59	58	53	121	10	10	10	9	8	7		121	69	69	69	69	69	69		121	10	10	10	10	10	10		121	59	59	59
122	VAARYSWULJUGST-UHFFFAOYSA-N	0	3	3	5	3	4	122	0	0	4	1	1	2	122	54	54	50	53	53	52	122	15	12	12	10	12	11		122	69	69	69	69	69	69		122	15	15	15	15	15	15		122	54	54	54
123	NGOGFTYYXHNFQH-UHFFFAOYSA-N	0	0	0	0	0	0	123	0	0	0	0	0	0	123	67	67	67	67	67	67	123	0	0	0	0	0	0		123	67	67	67	67	67	67		123	0	0	0	0	0	0		123	67	67	67
124	UQPMANVRZYYQMD-UHFFFAOYSA-N	0	0	0	0	0	0	124	0	0	0	0	0	0	124	61	61	61	61	61	61	124	0	0	0	0	0	0		124	61	61	61	61	61	61		124	0	0	0	0	0	0		124	61	61	61
125	GDQXJQSQYMMKRA-UHFFFAOYSA-N	0	0	0	0	0	0	125	0	0	0	0	0	0	125	62	62	62	62	62	62	125	1	1	1	1	1	1		125	63	63	63	63	63	63		125	1	1	1	1	1	1		125	62	62	62
126	DMWVGXGXHPOEPT-UHFFFAOYSA-N	0	0	0	0	0	0	126	0	0	0	0	0	0	126	59	59	59	59	59	59	126	3	3	3	3	3	3		126	62	62	62	62	62	62		126	3	3	3	3	3	3		126	59	59	59
127	CVWXJKQAOSCOAB-UHFFFAOYSA-N	0	0	0	0	0	0	127	0	0	0	0	0	0	127	65	65	65	65	65	65	127	4	4	4	4	4	4		127	69	69	69	69	69	69		127	4	4	4	4	4	4		127	65	65	65
128	BGVLELSCIHASRV-UHFFFAOYSA-N	0	0	0	0	0	0	128	0	0	0	0	0	0	128	58	58	58	58	58	58	128	4	4	4	4	4	4		128	62	62	62	62	62	62		128	4	4	4	4	4	4		128	58	58	58
129	MYKGURNPAUBQLJ-UHFFFAOYSA-N	0	0	0	0	0	0	129	0	0	0	0	0	0	129	61	61	61	61	61	61	129	0	0	0	0	0	0		129	61	61	61	61	61	61		129	0	0	0	0	0	0		129	61	61	61
130	FQNCLVJEQCJWSU-UHFFFAOYSA-N	0	0	0	0	0	0	130	0	0	0	0	0	0	130	62	62	62	62	62	62	130	0	0	0	0	0	0		130	62	62	62	62	62	62		130	0	0	0	0	0	0		130	62	62	62
131	QLHHRYZMBGPBJG-UHFFFAOYSA-N	0	0	0	0	0	0	131	0	0	3	0	0	0	131	69	69	66	69	69	69	131	0	0	0	0	0	0		131	69	69	69	69	69	69		131	0	0	0	0	0	0		131	69	69	69
132	HHZIURLSWUIHRB-UHFFFAOYSA-N	3	3	2	3	2	2	132	66	4	3	6	5	2	132	0	62	63	60	61	64	132	0	0	1	0	1	1		132	69	69	69	69	69	69		132	3	3	3	3	3	3		132	66	66	66
133	FXGHOAZJQNLNFD-UHFFFAOYSA-N	0	0	0	0	0	0	133	0	0	0	0	0	0	133	59	59	59	59	59	59	133	1	1	1	1	1	1		133	60	60	60	60	60	60		133	1	1	1	1	1	1		133	59	59	59
134	RFSMUFRPPYDYRD-UHFFFAOYSA-N	0	0	0	0	0	0	134	0	0	0	0	0	0	134	69	69	69	69	69	69	134	0	0	0	0	0	0		134	69	69	69	69	69	69		134	0	0	0	0	0	0		134	69	69	69
135	FYSRKRZDBHOFAY-UHFFFAOYSA-N	0	1	0	1	0	0	135	0	0	0	0	0	0	135	61	61	61	61	61	61	135	3	2	3	2	3	3		135	64	64	64	64	64	64		135	3	3	3	3	3	3		135	61	61	61
136	PRHNVSPGXGPPEQ-UHFFFAOYSA-N	0	0	0	0	0	0	136	0	0	0	0	0	0	136	61	61	61	61	61	61	136	8	8	8	8	8	8		136	69	69	69	69	69	69		136	8	8	8	8	8	8		136	61	61	61
137	RYRJCXZKMWMPMJ-UHFFFAOYSA-N	0	0	2	1	1	1	137	0	0	0	0	0	0	137	38	38	38	38	38	38	137	31	31	29	30	30	30		137	69	69	69	69	69	69		137	31	31	31	31	31	31		137	38	38	38
138	ZZSBPGIGIUFJRA-UHFFFAOYSA-N	0	0	0	0	0	1	138	0	0	1	0	0	2	138	65	65	64	65	65	63	138	2	2	2	2	2	1		138	67	67	67	67	67	67		138	2	2	2	2	2	2		138	65	65	65
139	VPVLEBIVXZSOMQ-UHFFFAOYSA-N	0	0	0	0	0	0	139	0	0	0	0	0	0	139	52	52	52	52	52	52	139	10	10	10	10	10	10		139	62	62	62	62	62	62		139	10	10	10	10	10	10		139	52	52	52
140	AKCRNFFTGXBONI-UHFFFAOYSA-N	0	1	0	0	1	0	140	0	1	0	0	0	8	140	68	67	68	68	68	60	140	1	0	1	1	0	1		140	69	69	69	69	69	69		140	1	1	1	1	1	1		140	68	68	68
141	XHBVYDAKJHETMP-UHFFFAOYSA-N	7	5	1	2	1	1	141	55	41	1	0	0	2	141	0	14	54	55	55	53	141	0	2	6	5	6	6		141	62	62	62	62	62	62		141	7	7	7	7	7	7		141	55	55	55
142	RITAVMQDGBJQJZ-UHFFFAOYSA-N	0	1	1	1	1	1	142	0	0	0	0	0	0	142	66	66	66	66	66	66	142	3	2	2	2	2	2		142	69	69	69	69	69	69		142	3	3	3	3	3	3		142	66	66	66
143	SPMVMDHWKHCIDT-UHFFFAOYSA-N	4	2	2	3	2	2	143	59	0	0	2	1	1	143	0	59	59	57	58	58	143	0	2	2	1	2	2		143	63	63	63	63	63	63		143	4	4	4	4	4	4		143	59	59	59
144	XXJWYDDUDKYVKI-UHFFFAOYSA-N	0	0	0	0	1	1	144	0	1	0	0	0	0	144	59	58	59	59	59	59	144	10	10	10	10	9	9		144	69	69	69	69	69	69		144	10	10	10	10	10	10		144	59	59	59
145	SUDAHWBOROXANE-UHFFFAOYSA-N	0	1	1	1	1	1	145	0	0	0	0	0	0	145	67	67	67	67	67	67	145	2	1	1	1	1	1		145	69	69	69	69	69	69		145	2	2	2	2	2	2		145	67	67	67
146	GUXXEUUYCAYESJ-UHFFFAOYSA-N	0	0	0	0	0	0	146	0	0	2	0	2	0	146	67	67	65	67	65	67	146	2	2	2	2	2	2		146	69	69	69	69	69	69		146	2	2	2	2	2	2		146	67	67	67
147	CYOHGALHFOKKQC-UHFFFAOYSA-N	0	0	0	0	0	0	147	0	0	0	0	0	0	147	68	68	68	68	68	68	147	1	1	1	1	1	1		147	69	69	69	69	69	69		147	1	1	1	1	1	1		147	68	68	68
148	HFNKQEVNSGCOJV-UHFFFAOYSA-N	0	0	0	0	0	0	148	0	1	0	3	1	2	148	67	66	67	64	66	65	148	2	2	2	2	2	2		148	69	69	69	69	69	69		148	2	2	2	2	2	2		148	67	67	67
149	XQVVPGYIWAGRNI-UHFFFAOYSA-N	0	0	0	0	0	0	149	0	0	0	0	0	0	149	69	69	69	69	69	69	149	0	0	0	0	0	0		149	69	69	69	69	69	69		149	0	0	0	0	0	0		149	69	69	69
150	CXQHYVUVSFXTMY-UHFFFAOYSA-N	19	2	3	3	4	3	150	50	0	0	0	0	1	150	0	50	50	50	50	49	150	0	17	16	16	15	16		150	69	69	69	69	69	69		150	19	19	19	19	19	19		150	50	50	50
151	SHPFDGWALWEPGS-UHFFFAOYSA-N	3	3	1	2	1	1	151	66	64	4	2	0	1	151	0	2	62	64	66	65	151	0	0	2	1	2	2		151	69	69	69	69	69	69		151	3	3	3	3	3	3		151	66	66	66
152	YZDJQTHVDDOVHR-UHFFFAOYSA-N	0	0	0	0	0	0	152	0	0	0	0	0	0	152	68	68	68	68	68	68	152	1	1	1	1	1	1		152	69	69	69	69	69	69		152	1	1	1	1	1	1		152	68	68	68
153	JOOXLOJCABQBSG-UHFFFAOYSA-N	0	0	0	0	1	1	153	0	0	1	0	1	2	153	62	62	61	62	61	60	153	7	7	7	7	6	6		153	69	69	69	69	69	69		153	7	7	7	7	7	7		153	62	62	62
154	YYLKKYCXAOBSRM-UHFFFAOYSA-N	0	0	0	0	0	0	154	0	0	0	0	0	0	154	62	62	62	62	62	62	154	7	7	7	7	7	7		154	69	69	69	69	69	69		154	7	7	7	7	7	7		154	62	62	62
155	WJEOLQLKVOPQFV-UHFFFAOYSA-N	4	4	1	1	1	0	155	65	52	0	1	0	0	155	0	13	65	64	65	65	155	0	0	3	3	3	4		155	69	69	69	69	69	69		155	4	4	4	4	4	4		155	65	65	65
156	PSPFQEBFYXJZEV-UHFFFAOYSA-N	0	0	0	0	0	0	156	0	0	0	0	0	0	156	69	69	69	69	69	69	156	0	0	0	0	0	0		156	69	69	69	69	69	69		156	0	0	0	0	0	0		156	69	69	69
157	ZNOLRTPMNMPLHY-UHFFFAOYSA-N	0	0	0	0	0	0	157	0	0	1	0	0	0	157	69	69	68	69	69	69	157	0	0	0	0	0	0		157	69	69	69	69	69	69		157	0	0	0	0	0	0		157	69	69	69
158	ZHJGWYRLJUCMRT-UHFFFAOYSA-N	0	0	0	0	0	0	158	0	0	0	0	0	0	158	69	69	69	69	69	69	158	0	0	0	0	0	0		158	69	69	69	69	69	69		158	0	0	0	0	0	0		158	69	69	69
159	BCZUAADEACICHN-UHFFFAOYSA-N	1	1	1	1	1	1	159	68	0	1	0	0	0	159	0	68	67	68	68	68	159	0	0	0	0	0	0		159	69	69	69	69	69	69		159	1	1	1	1	1	1		159	68	68	68
160	GPXBXXGIAQBQNI-UHFFFAOYSA-N	0	0	0	0	0	0	160	0	0	0	0	0	0	160	67	67	67	67	67	67	160	2	2	2	2	2	2		160	69	69	69	69	69	69		160	2	2	2	2	2	2		160	67	67	67
161	CWHUFRVAEUJCEF-UHFFFAOYSA-N	1	1	1	1	1	1	161	67	60	3	0	1	0	161	0	7	64	67	66	67	161	0	0	0	0	0	0		161	68	68	68	68	68	68		161	1	1	1	1	1	1		161	67	67	67
162	ITTRLTNMFYIYPA-UHFFFAOYSA-N	0	3	2	1	2	2	162	0	42	6	3	5	5	162	57	15	51	54	52	52	162	4	1	2	3	2	2		162	61	61	61	61	61	61		162	4	4	4	4	4	4		162	57	57	57
163	DKNUPRMJNUQNHR-UHFFFAOYSA-N	10	1	1	1	2	2	163	57	0	0	0	0	0	163	0	57	57	57	57	57	163	0	9	9	9	8	8		163	67	67	67	67	67	67		163	10	10	10	10	10	10		163	57	57	57
164	IAYGCINLNONXHY-UHFFFAOYSA-N	14	14	2	1	2	3	164	55	55	5	0	1	5	164	0	0	50	55	54	50	164	0	0	12	13	12	11		164	69	69	69	69	69	69		164	14	14	14	14	14	14		164	55	55	55
165	HXMGCTFLLWPVFM-UHFFFAOYSA-N	1	1	1	1	1	1	165	66	20	0	0	3	2	165	0	46	66	66	63	64	165	0	0	0	0	0	0		165	67	67	67	67	67	67		165	1	1	1	1	1	1		165	66	66	66
166	GUBJNPWVIUFSTR-UHFFFAOYSA-N	0	1	2	3	2	4	166	0	2	5	1	3	1	166	59	57	54	58	56	58	166	10	9	8	7	8	6		166	69	69	69	69	69	69		166	10	10	10	10	10	10		166	59	59	59
167	IRTDIKMSKMREGO-UHFFFAOYSA-N	0	0	0	0	0	0	167	0	0	0	0	1	0	167	68	68	68	68	67	68	167	1	1	1	1	1	1		167	69	69	69	69	69	69		167	1	1	1	1	1	1		167	68	68	68
168	SRLVNYDXMUGOFI-UHFFFAOYSA-N	0	0	0	0	0	0	168	0	0	0	0	0	0	168	64	64	64	64	64	64	168	0	0	0	0	0	0		168	64	64	64	64	64	64		168	0	0	0	0	0	0		168	64	64	64
169	USWJUTGSDSFQCA-UHFFFAOYSA-N	12	1	1	1	1	1	169	51	0	0	0	0	1	169	0	51	51	51	51	50	169	0	11	11	11	11	11		169	63	63	63	63	63	63		169	12	12	12	12	12	12		169	51	51	51
170	ZGBGPEDJXCYQPH-UHFFFAOYSA-N	8	8	3	2	1	2	170	61	58	2	0	1	0	170	0	3	59	61	60	61	170	0	0	5	6	7	6		170	69	69	69	69	69	69		170	8	8	8	8	8	8		170	61	61	61
171	DDLPXZXBWGJRGK-UHFFFAOYSA-N	4	4	2	1	1	1	171	65	56	7	5	4	8	171	0	9	58	60	61	57	171	0	0	2	3	3	3		171	69	69	69	69	69	69		171	4	4	4	4	4	4		171	65	65	65
172	RJIMVQTXYVIBRC-UHFFFAOYSA-N	0	0	0	0	0	0	172	0	0	0	0	0	0	172	68	68	68	68	68	68	172	1	1	1	1	1	1		172	69	69	69	69	69	69		172	1	1	1	1	1	1		172	68	68	68
173	SQWZFLMPDUSYGV-UHFFFAOYSA-N	0	0	0	0	0	0	173	0	0	0	0	0	0	173	57	57	57	57	57	57	173	7	7	7	7	7	7		173	64	64	64	64	64	64		173	7	7	7	7	7	7		173	57	57	57
174	JOGKUKXHTYWRGZ-UHFFFAOYSA-N	0	0	0	0	0	0	174	0	0	1	0	1	0	174	65	65	64	65	64	65	174	2	2	2	2	2	2		174	67	67	67	67	67	67		174	2	2	2	2	2	2		174	65	65	65
175	FALILNHGILFDLC-UHFFFAOYSA-N	0	0	0	0	0	0	175	0	0	0	0	0	0	175	64	64	64	64	64	64	175	0	0	0	0	0	0		175	64	64	64	64	64	64		175	0	0	0	0	0	0		175	64	64	64
176	IHWOEGMUGLEFAS-UHFFFAOYSA-N	0	0	0	0	0	0	176	0	0	0	0	0	0	176	68	68	68	68	68	68	176	1	1	1	1	1	1		176	69	69	69	69	69	69		176	1	1	1	1	1	1		176	68	68	68
177	DMMILYKXNCVKOJ-UHFFFAOYSA-N	0	2	0	0	0	1	177	0	1	0	0	1	1	177	50	49	50	50	49	49	177	19	17	19	19	19	18		177	69	69	69	69	69	69		177	19	19	19	19	19	19		177	50	50	50
178	ABBADGFSRBWENF-UHFFFAOYSA-N	0	0	0	0	0	0	178	0	0	0	0	0	0	178	61	61	61	61	61	61	178	1	1	1	1	1	1		178	62	62	62	62	62	62		178	1	1	1	1	1	1		178	61	61	61
179	ZVHNDZWQTBEVRY-UHFFFAOYSA-N	0	0	0	0	0	0	179	0	1	0	0	0	0	179	68	67	68	68	68	68	179	1	1	1	1	1	1		179	69	69	69	69	69	69		179	1	1	1	1	1	1		179	68	68	68
180	ZTFBIUXIQYRUNT-UHFFFAOYSA-N	0	0	0	0	0	0	180	0	0	0	0	0	0	180	64	64	64	64	64	64	180	0	0	0	0	0	0		180	64	64	64	64	64	64		180	0	0	0	0	0	0		180	64	64	64
181	QDITZBLZQQZVEE-UHFFFAOYSA-N	0	0	0	0	0	0	181	0	1	0	1	0	0	181	65	64	65	64	65	65	181	4	4	4	4	4	4		181	69	69	69	69	69	69		181	4	4	4	4	4	4		181	65	65	65
182	SFLKJNSBBVSPFE-UHFFFAOYSA-N	0	2	2	1	0	2	182	0	0	0	0	0	0	182	52	52	52	52	52	52	182	9	7	7	8	9	7		182	61	61	61	61	61	61		182	9	9	9	9	9	9		182	52	52	52
183	JMVDIGHUQAXWIE-UHFFFAOYSA-N	5	5	1	1	1	1	183	64	61	18	2	0	0	183	0	3	46	62	64	64	183	0	0	4	4	4	4		183	69	69	69	69	69	69		183	5	5	5	5	5	5		183	64	64	64
184	WEVYNIUIFUYDGI-UHFFFAOYSA-N	0	0	0	0	0	0	184	0	0	0	0	0	0	184	62	62	62	62	62	62	184	0	0	0	0	0	0		184	62	62	62	62	62	62		184	0	0	0	0	0	0		184	62	62	62
185	VYWMWKFIDRIEPP-UHFFFAOYSA-N	0	0	0	0	1	1	185	0	0	1	1	0	3	185	67	67	66	66	67	64	185	2	2	2	2	1	1		185	69	69	69	69	69	69		185	2	2	2	2	2	2		185	67	67	67
186	QJKBRWSJWQVKLY-UHFFFAOYSA-N	0	0	0	0	0	0	186	0	0	0	0	0	0	186	62	62	62	62	62	62	186	0	0	0	0	0	0		186	62	62	62	62	62	62		186	0	0	0	0	0	0		186	62	62	62
187	XHEQSRJCJTWWAH-UHFFFAOYSA-N	0	0	0	0	0	0	187	0	0	0	0	0	0	187	59	59	59	59	59	59	187	4	4	4	4	4	4		187	63	63	63	63	63	63		187	4	4	4	4	4	4		187	59	59	59
188	ACPOUJIDANTYHO-UHFFFAOYSA-N	0	0	0	0	0	0	188	0	0	0	0	0	0	188	58	58	58	58	58	58	188	5	5	5	5	5	5		188	63	63	63	63	63	63		188	5	5	5	5	5	5		188	58	58	58
189	SVJQCVOKYJWUBC-UHFFFAOYSA-N	0	0	0	0	0	0	189	0	0	0	0	0	0	189	61	61	61	61	61	61	189	1	1	1	1	1	1		189	62	62	62	62	62	62		189	1	1	1	1	1	1		189	61	61	61
190	SAAYRHKJHDIDPH-UHFFFAOYSA-N	0	2	0	1	1	1	190	0	2	0	1	1	1	190	59	57	59	58	58	58	190	2	0	2	1	1	1		190	61	61	61	61	61	61		190	2	2	2	2	2	2		190	59	59	59
191	ZGDACLBJJXLKJY-UHFFFAOYSA-N	0	0	0	0	0	0	191	0	0	0	0	0	0	191	62	62	62	62	62	62	191	0	0	0	0	0	0		191	62	62	62	62	62	62		191	0	0	0	0	0	0		191	62	62	62
192	XRKYMMUGXMWDAO-UHFFFAOYSA-N	0	0	0	0	0	0	192	0	0	0	0	0	0	192	63	63	63	63	63	63	192	0	0	0	0	0	0		192	63	63	63	63	63	63		192	0	0	0	0	0	0		192	63	63	63
193	ILBRKJBKDGCSCB-UHFFFAOYSA-N	0	0	0	0	0	0	193	0	0	0	0	0	0	193	64	64	64	64	64	64	193	5	5	5	5	5	5		193	69	69	69	69	69	69		193	5	5	5	5	5	5		193	64	64	64
194	BGIYKDUASORTBB-UHFFFAOYSA-N	0	0	0	0	0	0	194	0	0	0	0	0	0	194	60	60	60	60	60	60	194	2	2	2	2	2	2		194	62	62	62	62	62	62		194	2	2	2	2	2	2		194	60	60	60
195	FSPQCTGGIANIJZ-UHFFFAOYSA-N	0	0	0	0	0	0	195	0	0	0	0	0	0	195	62	62	62	62	62	62	195	0	0	0	0	0	0		195	62	62	62	62	62	62		195	0	0	0	0	0	0		195	62	62	62
196	WCIGMFCFPXZRMQ-UHFFFAOYSA-N	0	0	0	0	0	0	196	0	0	1	0	0	0	196	69	69	68	69	69	69	196	0	0	0	0	0	0		196	69	69	69	69	69	69		196	0	0	0	0	0	0		196	69	69	69
197	XQRVCODIGHFXKQ-UHFFFAOYSA-N	0	0	0	0	0	0	197	0	0	0	0	0	0	197	61	61	61	61	61	61	197	0	0	0	0	0	0		197	61	61	61	61	61	61		197	0	0	0	0	0	0		197	61	61	61
198	DNOKYISWMVFYFA-UHFFFAOYSA-N	0	0	0	0	0	0	198	0	0	0	0	0	0	198	60	60	60	60	60	60	198	2	2	2	2	2	2		198	62	62	62	62	62	62		198	2	2	2	2	2	2		198	60	60	60
199	DOEWDSDBFRHVAP-UHFFFAOYSA-N	0	0	0	0	0	0	199	0	0	0	0	0	0	199	62	62	62	62	62	62	199	0	0	0	0	0	0		199	62	62	62	62	62	62		199	0	0	0	0	0	0		199	62	62	62
200	WYQIPCUPNMRAKP-UHFFFAOYSA-O	0	0	0	0	0	0	200	0	0	0	0	0	0	200	62	62	62	62	62	62	200	1	1	1	1	1	1		200	63	63	63	63	63	63		200	1	1	1	1	1	1		200	62	62	62
201	ZDGKQMYQJNRNEE-UHFFFAOYSA-N	0	0	0	0	0	0	201	0	0	0	0	0	1	201	62	62	62	62	62	61	201	0	0	0	0	0	0		201	62	62	62	62	62	62		201	0	0	0	0	0	0		201	62	62	62
202	HUDSYNWJCPDHLL-UHFFFAOYSA-N	0	0	0	0	0	0	202	0	0	0	0	0	0	202	59	59	59	59	59	59	202	3	3	3	3	3	3		202	62	62	62	62	62	62		202	3	3	3	3	3	3		202	59	59	59
203	OTHITMYLBRCVIT-UHFFFAOYSA-N	0	0	0	0	0	0	203	0	0	0	0	0	0	203	62	62	62	62	62	62	203	0	0	0	0	0	0		203	62	62	62	62	62	62		203	0	0	0	0	0	0		203	62	62	62
204	HOGVTUZUJGHKPL-UHFFFAOYSA-N	0	0	0	0	0	0	204	0	0	0	0	0	0	204	62	62	62	62	62	62	204	0	0	0	0	0	0		204	62	62	62	62	62	62		204	0	0	0	0	0	0		204	62	62	62
205	BHWCZLOXTLWZAQ-UHFFFAOYSA-N	0	0	0	0	0	0	205	0	0	0	0	0	0	205	62	62	62	62	62	62	205	0	0	0	0	0	0		205	62	62	62	62	62	62		205	0	0	0	0	0	0		205	62	62	62
206	ZCNBZFRECRPCKU-UHFFFAOYSA-N	0	0	0	0	0	0	206	0	0	0	0	0	0	206	62	62	62	62	62	62	206	0	0	0	0	0	0		206	62	62	62	62	62	62		206	0	0	0	0	0	0		206	62	62	62
207	YHKSBKQXCWHTQL-UHFFFAOYSA-N	0	0	0	0	0	0	207	0	0	0	0	0	0	207	62	62	62	62	62	62	207	0	0	0	0	0	0		207	62	62	62	62	62	62		207	0	0	0	0	0	0		207	62	62	62
208	IQNTXIMXKCURDC-UHFFFAOYSA-N	0	0	0	0	0	0	208	0	0	0	0	0	0	208	54	54	54	54	54	54	208	8	8	8	8	8	8		208	62	62	62	62	62	62		208	8	8	8	8	8	8		208	54	54	54
209	ODZGYELAMAOARP-UHFFFAOYSA-N	0	0	0	0	0	0	209	0	0	0	0	0	0	209	62	62	62	62	62	62	209	0	0	0	0	0	0		209	62	62	62	62	62	62		209	0	0	0	0	0	0		209	62	62	62
210	DDLZLOKCJHBUHD-UHFFFAOYSA-N	8	1	1	1	2	2	210	61	0	1	0	0	1	210	0	61	60	61	61	60	210	0	7	7	7	6	6		210	69	69	69	69	69	69		210	8	8	8	8	8	8		210	61	61	61
211	CBIAKDAYHRWZCU-UHFFFAOYSA-N	0	1	1	0	0	1	211	0	1	1	1	1	1	211	61	60	60	60	60	60	211	1	0	0	1	1	0		211	62	62	62	62	62	62		211	1	1	1	1	1	1		211	61	61	61
212	AXXDEGPKGPNCDC-UHFFFAOYSA-N	0	0	0	0	0	0	212	0	0	0	0	0	0	212	61	61	61	61	61	61	212	1	1	1	1	1	1		212	62	62	62	62	62	62		212	1	1	1	1	1	1		212	61	61	61
213	SAYGKHKXGCPTLX-UHFFFAOYSA-N	0	0	0	0	0	0	213	0	0	0	0	0	0	213	62	62	62	62	62	62	213	1	1	1	1	1	1		213	63	63	63	63	63	63		213	1	1	1	1	1	1		213	62	62	62
214	LKXRYQYWAAUJCI-UHFFFAOYSA-N	0	0	0	0	0	0	214	0	0	0	0	0	0	214	52	52	52	52	52	52	214	10	10	10	10	10	10		214	62	62	62	62	62	62		214	10	10	10	10	10	10		214	52	52	52
215	DSANKWKNLQDLQN-UHFFFAOYSA-N	0	0	0	0	0	0	215	0	0	0	0	0	0	215	56	56	56	56	56	56	215	13	13	13	13	13	13		215	69	69	69	69	69	69		215	13	13	13	13	13	13		215	56	56	56
216	SNVZIEGSFNELBD-UHFFFAOYSA-N	0	0	0	0	0	0	216	0	0	0	0	0	0	216	63	63	63	63	63	63	216	0	0	0	0	0	0		216	63	63	63	63	63	63		216	0	0	0	0	0	0		216	63	63	63
217	FNZTULJDGIXMJJ-UHFFFAOYSA-N	0	0	0	0	0	0	217	0	1	0	3	0	7	217	62	61	62	59	62	55	217	0	0	0	0	0	0		217	62	62	62	62	62	62		217	0	0	0	0	0	0		217	62	62	62
218	TWOSIFOFWWXXIG-UHFFFAOYSA-N	0	0	0	0	0	0	218	0	0	0	0	0	0	218	55	55	55	55	55	55	218	7	7	7	7	7	7		218	62	62	62	62	62	62		218	7	7	7	7	7	7		218	55	55	55
219	HYRKLSGGHMBEPH-UHFFFAOYSA-N	0	0	0	0	0	0	219	0	0	0	0	0	0	219	61	61	61	61	61	61	219	4	4	4	4	4	4		219	65	65	65	65	65	65		219	4	4	4	4	4	4		219	61	61	61
220	NQVIIUBWMBHLOZ-UHFFFAOYSA-N	0	0	0	0	0	0	220	0	0	0	0	0	0	220	62	62	62	62	62	62	220	0	0	0	0	0	0		220	62	62	62	62	62	62		220	0	0	0	0	0	0		220	62	62	62
221	NGAGMBNBKCDCDJ-UHFFFAOYSA-N	0	0	0	0	0	0	221	0	0	0	0	0	0	221	62	62	62	62	62	62	221	0	0	0	0	0	0		221	62	62	62	62	62	62		221	0	0	0	0	0	0		221	62	62	62
222	MYKOWOGZBMOVBJ-UHFFFAOYSA-N	0	0	0	0	0	0	222	0	0	0	0	0	0	222	62	62	62	62	62	62	222	0	0	0	0	0	0		222	62	62	62	62	62	62		222	0	0	0	0	0	0		222	62	62	62
223	FNKVMIBWGQCPFN-UHFFFAOYSA-N	0	0	0	0	0	0	223	0	0	0	0	0	0	223	60	60	60	60	60	60	223	2	2	2	2	2	2		223	62	62	62	62	62	62		223	2	2	2	2	2	2		223	60	60	60
224	IBAKVEUZKHOWNG-UHFFFAOYSA-N	0	0	0	0	0	0	224	0	0	0	0	0	0	224	62	62	62	62	62	62	224	0	0	0	0	0	0		224	62	62	62	62	62	62		224	0	0	0	0	0	0		224	62	62	62
225	MJJUHGWTESVBFH-UHFFFAOYSA-N	0	0	0	0	0	0	225	0	59	0	0	0	0	225	62	3	62	62	62	62	225	0	0	0	0	0	0		225	62	62	62	62	62	62		225	0	0	0	0	0	0		225	62	62	62
226	DPANHMGWPXVBQI-UHFFFAOYSA-N	0	0	0	0	0	0	226	0	0	0	0	0	0	226	62	62	62	62	62	62	226	0	0	0	0	0	0		226	62	62	62	62	62	62		226	0	0	0	0	0	0		226	62	62	62
227	LLEJIEBFSOEYIV-UHFFFAOYSA-N	0	0	0	0	0	0	227	0	0	0	0	0	0	227	62	62	62	62	62	62	227	0	0	0	0	0	0		227	62	62	62	62	62	62		227	0	0	0	0	0	0		227	62	62	62
228	ZXGIBSBJQLLUEE-UHFFFAOYSA-N	1	0	0	0	0	0	228	61	1	1	5	3	4	228	0	60	60	56	58	57	228	0	1	1	1	1	1		228	62	62	62	62	62	62		228	1	1	1	1	1	1		228	61	61	61
229	JSASWRWALCMOQP-UHFFFAOYSA-N	0	0	0	0	0	0	229	0	0	0	0	0	0	229	62	62	62	62	62	62	229	0	0	0	0	0	0		229	62	62	62	62	62	62		229	0	0	0	0	0	0		229	62	62	62
230	YCDXAGIFQVBTDC-UHFFFAOYSA-N	0	0	0	0	0	0	230	0	0	0	0	0	0	230	61	61	61	61	61	61	230	1	1	1	1	1	1		230	62	62	62	62	62	62		230	1	1	1	1	1	1		230	61	61	61
231	LLJRXVHJOJRCSM-UHFFFAOYSA-N	0	0	0	0	0	0	231	0	0	0	0	0	0	231	62	62	62	62	62	62	231	0	0	0	0	0	0		231	62	62	62	62	62	62		231	0	0	0	0	0	0		231	62	62	62
232	ZFGXZJKLOFCECI-UHFFFAOYSA-N	0	0	0	0	0	0	232	0	0	0	0	0	0	232	62	62	62	62	62	62	232	0	0	0	0	0	0		232	62	62	62	62	62	62		232	0	0	0	0	0	0		232	62	62	62
233	CXPZNNRVGGWMBJ-UHFFFAOYSA-N	0	0	0	0	0	0	233	0	1	0	0	0	0	233	62	61	62	62	62	62	233	0	0	0	0	0	0		233	62	62	62	62	62	62		233	0	0	0	0	0	0		233	62	62	62
234	KFLWBZPSJQPRDD-UHFFFAOYSA-N	0	0	0	0	0	0	234	0	0	0	0	0	0	234	62	62	62	62	62	62	234	0	0	0	0	0	0		234	62	62	62	62	62	62		234	0	0	0	0	0	0		234	62	62	62
235	YJTQDKJRFLAZBU-UHFFFAOYSA-N	0	0	0	0	0	0	235	0	0	0	0	0	0	235	64	64	64	64	64	64	235	3	3	3	3	3	3		235	67	67	67	67	67	67		235	3	3	3	3	3	3		235	64	64	64
236	LLJJDLHGZUOMQP-UHFFFAOYSA-N	0	0	0	0	0	0	236	0	0	0	0	0	0	236	62	62	62	62	62	62	236	0	0	0	0	0	0		236	62	62	62	62	62	62		236	0	0	0	0	0	0		236	62	62	62
237	RVCDWDPAFBPOBR-UHFFFAOYSA-N	0	0	0	0	0	0	237	0	0	0	0	0	0	237	62	62	62	62	62	62	237	0	0	0	0	0	0		237	62	62	62	62	62	62		237	0	0	0	0	0	0		237	62	62	62
238	HLCDNLNLQNYZTK-UHFFFAOYSA-N	0	0	0	0	0	0	238	0	0	0	0	0	0	238	62	62	62	62	62	62	238	0	0	0	0	0	0		238	62	62	62	62	62	62		238	0	0	0	0	0	0		238	62	62	62
239	KFAKESMKRPNZTM-UHFFFAOYSA-N	0	0	0	0	0	0	239	0	0	0	0	0	0	239	62	62	62	62	62	62	239	0	0	0	0	0	0		239	62	62	62	62	62	62		239	0	0	0	0	0	0		239	62	62	62
240	QNOXYUNHIGOWNY-UHFFFAOYSA-N	0	0	0	0	0	0	240	0	0	0	0	0	0	240	61	61	61	61	61	61	240	0	0	0	0	0	0		240	61	61	61	61	61	61		240	0	0	0	0	0	0		240	61	61	61
241	RAMROQQYRRQPDL-UHFFFAOYSA-N	0	0	0	0	0	0	241	0	0	0	0	0	0	241	61	61	61	61	61	61	241	1	1	1	1	1	1		241	62	62	62	62	62	62		241	1	1	1	1	1	1		241	61	61	61
242	HHFBDROWDBDFBR-UHFFFAOYSA-N	0	0	0	0	0	0	242	0	1	0	0	1	1	242	68	67	68	68	67	67	242	1	1	1	1	1	1		242	69	69	69	69	69	69		242	1	1	1	1	1	1		242	68	68	68
243	TTXBOHWABJQMSG-UHFFFAOYSA-N	0	2	0	1	2	2	243	0	1	0	0	0	6	243	57	56	57	57	57	51	243	10	8	10	9	8	8		243	67	67	67	67	67	67		243	10	10	10	10	10	10		243	57	57	57
244	YEVOZZZLKJKCCD-UHFFFAOYSA-N	0	0	0	0	0	0	244	69	61	10	6	4	6	244	0	8	59	63	65	63	244	0	0	0	0	0	0		244	69	69	69	69	69	69		244	0	0	0	0	0	0		244	69	69	69
245	NPPBBAURRJGWEH-UHFFFAOYSA-N	0	1	1	1	2	1	245	0	0	0	0	0	0	245	67	67	67	67	67	67	245	2	1	1	1	0	1		245	69	69	69	69	69	69		245	2	2	2	2	2	2		245	67	67	67
246	IWMCPJZTADUIFX-UHFFFAOYSA-N	0	0	0	0	0	0	246	0	0	0	0	0	0	246	69	69	69	69	69	69	246	0	0	0	0	0	0		246	69	69	69	69	69	69		246	0	0	0	0	0	0		246	69	69	69
247	BQAZCCVUZDIZDC-UHFFFAOYSA-N	0	0	0	0	0	0	247	0	0	0	0	0	0	247	62	62	62	62	62	62	247	7	7	7	7	7	7		247	69	69	69	69	69	69		247	7	7	7	7	7	7		247	62	62	62
248	UUAAWUKJBCHGSH-UHFFFAOYSA-N	0	0	0	0	0	0	248	0	0	0	0	0	0	248	66	66	66	66	66	66	248	3	3	3	3	3	3		248	69	69	69	69	69	69		248	3	3	3	3	3	3		248	66	66	66
249	UIARLYUEJFELEN-UHFFFAOYSA-N	31	5	2	1	1	1	249	38	3	3	0	0	0	249	0	35	35	38	38	38	249	0	26	29	30	30	30		249	69	69	69	69	69	69		249	31	31	31	31	31	31		249	38	38	38
250	POTINGKLYOETSI-UHFFFAOYSA-N	0	0	0	0	0	0	250	0	0	0	0	0	0	250	69	69	69	69	69	69	250	0	0	0	0	0	0		250	69	69	69	69	69	69		250	0	0	0	0	0	0		250	69	69	69
251	GZHWYARWCLRAGA-UHFFFAOYSA-N	5	0	0	0	0	0	251	64	0	1	5	1	1	251	0	64	63	59	63	63	251	0	5	5	5	5	5		251	69	69	69	69	69	69		251	5	5	5	5	5	5		251	64	64	64
252	GNPMQXLITTWHDA-UHFFFAOYSA-N	0	0	0	0	0	0	252	0	0	0	0	0	0	252	69	69	69	69	69	69	252	0	0	0	0	0	0		252	69	69	69	69	69	69		252	0	0	0	0	0	0		252	69	69	69
253	UPTQGXMIZXGVSC-UHFFFAOYSA-N	0	0	0	0	0	0	253	0	1	0	1	1	2	253	69	68	69	68	68	67	253	0	0	0	0	0	0		253	69	69	69	69	69	69		253	0	0	0	0	0	0		253	69	69	69
254	UMBFDGUGXMOMHX-UHFFFAOYSA-N	0	0	1	0	0	0	254	0	0	0	0	0	0	254	56	56	56	56	56	56	254	13	13	12	13	13	13		254	69	69	69	69	69	69		254	13	13	13	13	13	13		254	56	56	56
255	PXGLIUGVLBRUBV-UHFFFAOYSA-N	3	3	1	0	0	0	255	66	64	2	1	0	0	255	0	2	64	65	66	66	255	0	0	2	3	3	3		255	69	69	69	69	69	69		255	3	3	3	3	3	3		255	66	66	66
256	HLZRGGRHFRYLCA-UHFFFAOYSA-N	0	0	0	0	0	0	256	0	0	0	0	0	0	256	68	68	68	68	68	68	256	1	1	1	1	1	1		256	69	69	69	69	69	69		256	1	1	1	1	1	1		256	68	68	68
257	WBLZCNIEEVRRTG-UHFFFAOYSA-N	0	0	0	0	0	0	257	69	1	0	0	0	0	257	0	68	69	69	69	69	257	0	0	0	0	0	0		257	69	69	69	69	69	69		257	0	0	0	0	0	0		257	69	69	69
258	DGEBYERMQBTMHV-UHFFFAOYSA-N	0	0	0	0	0	0	258	0	0	0	1	0	0	258	68	68	68	67	68	68	258	1	1	1	1	1	1		258	69	69	69	69	69	69		258	1	1	1	1	1	1		258	68	68	68
259	VCUNSUCAAIMDKU-UHFFFAOYSA-N	0	0	0	0	0	0	259	0	7	4	0	1	0	259	65	58	61	65	64	65	259	4	4	4	4	4	4		259	69	69	69	69	69	69		259	4	4	4	4	4	4		259	65	65	65
260	UISRWLSAXIOCND-UHFFFAOYSA-N	0	0	0	0	0	0	260	0	0	0	0	0	0	260	68	68	68	68	68	68	260	1	1	1	1	1	1		260	69	69	69	69	69	69		260	1	1	1	1	1	1		260	68	68	68
261	XGICKGXGLUYWDW-UHFFFAOYSA-N	0	1	1	1	1	0	261	0	0	1	0	0	2	261	64	64	63	64	64	62	261	5	4	4	4	4	5		261	69	69	69	69	69	69		261	5	5	5	5	5	5		261	64	64	64
262	IYUFHBXMTTXZBE-UHFFFAOYSA-N	0	0	0	0	0	0	262	0	0	0	0	0	0	262	63	63	63	63	63	63	262	3	3	3	3	3	3		262	66	66	66	66	66	66		262	3	3	3	3	3	3		262	63	63	63
263	IYNDTACKOAXKBJ-UHFFFAOYSA-N	0	0	0	0	0	0	263	0	0	0	0	0	0	263	66	66	66	66	66	66	263	0	0	0	0	0	0		263	66	66	66	66	66	66		263	0	0	0	0	0	0		263	66	66	66
264	RRHONYZEMUNMJX-UHFFFAOYSA-N	0	1	1	1	1	1	264	0	0	0	0	0	0	264	60	60	60	60	60	60	264	1	0	0	0	0	0		264	61	61	61	61	61	61		264	1	1	1	1	1	1		264	60	60	60
265	KZLQLABUFJNPSZ-UHFFFAOYSA-N	0	0	0	0	0	0	265	0	0	0	0	0	0	265	60	60	60	60	60	60	265	1	1	1	1	1	1		265	61	61	61	61	61	61		265	1	1	1	1	1	1		265	60	60	60
266	DDTPGANIPBKTNU-UHFFFAOYSA-N	0	0	0	0	0	0	266	0	0	0	0	0	0	266	66	66	66	66	66	66	266	0	0	0	0	0	0		266	66	66	66	66	66	66		266	0	0	0	0	0	0		266	66	66	66
267	VIJIVCXRKDRGGA-UHFFFAOYSA-N	0	0	0	0	0	0	267	0	0	0	0	0	0	267	66	66	66	66	66	66	267	0	0	0	0	0	0		267	66	66	66	66	66	66		267	0	0	0	0	0	0		267	66	66	66
268	QAPAJIZPZGWAND-UHFFFAOYSA-N	0	0	0	0	0	0	268	0	0	0	0	0	0	268	66	66	66	66	66	66	268	0	0	0	0	0	0		268	66	66	66	66	66	66		268	0	0	0	0	0	0		268	66	66	66
269	NHOUHWHGHAFDOP-UHFFFAOYSA-N	3	2	3	1	1	2	269	63	58	34	6	2	3	269	0	5	29	57	61	60	269	0	1	0	2	2	1		269	66	66	66	66	66	66		269	3	3	3	3	3	3		269	63	63	63
270	IBKHVSGVUFWIIO-UHFFFAOYSA-N	0	0	0	0	0	0	270	0	0	1	2	1	2	270	61	61	60	59	60	59	270	0	0	0	0	0	0		270	61	61	61	61	61	61		270	0	0	0	0	0	0		270	61	61	61
271	NULPVRYXFOPFSI-UHFFFAOYSA-N	0	0	0	0	0	0	271	0	58	24	0	0	0	271	61	3	37	61	61	61	271	0	0	0	0	0	0		271	61	61	61	61	61	61		271	0	0	0	0	0	0		271	61	61	61
272	USAALMFJIYCUMK-UHFFFAOYSA-N	0	0	0	0	0	0	272	0	55	6	0	0	0	272	61	6	55	61	61	61	272	0	0	0	0	0	0		272	61	61	61	61	61	61		272	0	0	0	0	0	0		272	61	61	61
273	YHUKWWWCNSTFHL-UHFFFAOYSA-N	0	0	0	0	0	0	273	0	0	0	0	0	0	273	56	56	56	56	56	56	273	7	7	7	7	7	7		273	63	63	63	63	63	63		273	7	7	7	7	7	7		273	56	56	56
274	HUIKLNNUCZSSTI-UHFFFAOYSA-N	0	0	0	0	0	0	274	0	1	2	1	0	0	274	61	60	59	60	61	61	274	0	0	0	0	0	0		274	61	61	61	61	61	61		274	0	0	0	0	0	0		274	61	61	61
275	PROHDXPUBQRCOO-UHFFFAOYSA-N	0	0	0	0	0	0	275	0	0	0	0	0	0	275	61	61	61	61	61	61	275	0	0	0	0	0	0		275	61	61	61	61	61	61		275	0	0	0	0	0	0		275	61	61	61
276	IJSVXIPVZUAPGY-UHFFFAOYSA-N	0	0	0	0	0	0	276	0	0	0	0	0	0	276	61	61	61	61	61	61	276	0	0	0	0	0	0		276	61	61	61	61	61	61		276	0	0	0	0	0	0		276	61	61	61
277	DFQAJLQXPSPNJE-UHFFFAOYSA-N	0	0	0	0	0	0	277	0	0	0	0	0	0	277	60	60	60	60	60	60	277	1	1	1	1	1	1		277	61	61	61	61	61	61		277	1	1	1	1	1	1		277	60	60	60
278	FKSFKBQGSFSOSM-UHFFFAOYSA-N	0	0	0	0	0	0	278	0	0	0	0	0	1	278	61	61	61	61	61	60	278	0	0	0	0	0	0		278	61	61	61	61	61	61		278	0	0	0	0	0	0		278	61	61	61
[truncated: 17 more columns]
