# Supplementary material for: Predicting the target landscape of kinase inhibitors using 3D convolutional neural networks
Source: PLoS Comput Biol. 2023 Sep 5;19(9):e1011301. doi: 10.1371/journal.pcbi.1011301 (PMC10508635; doi:10.1371/journal.pcbi.1011301)
Supplement: S6 Table — The tabke also includes the true positive rate (TPR) and false positive rate (FPR). (XLSX) [file pcbi.1011301.s008.xlsx]

## Sheet: Table 6.
S6 Table. The true positives (TP), false positives (FP), true negatives (TN) and false negatives (FN) for each kinase in the densely-covered test set. The tabke also includes the true positive rate (TPR) and false positive rate (FPR).																																											Table 4. The true positives (TP), false positives (FP), true negatives (TN) and false negatives (FN) for the dense test set.
	model 1	model 2	model 3	model 4	model 5	model 6		model 1	model 2	model 3	model 4	model 5	model 6		model 1	model 2	model 3	model 4	model 5	model 6		model 1	model 2	model 3	model 4	model 5	model 6			model 1	model 2	model 3	model 4	model 5	model 6			model 1	model 2	model 3	model 4	model 5	model 6			model 1	model 2	model 3	model 4
kinase #	TP	TP	TP	TP	TP	TP	kinase #	FP	FP	FP	FP	FP	FP	kinase #	TN	TN	TN	TN	TN	TN	kinase #	FN	FN	FN	FN	FN	FN		kinase #	TOTAL	TOTAL	TOTAL	TOTAL	TOTAL	TOTAL		kinase #	POSITIVES	POSITIVES	POSITIVES	POSITIVES	POSITIVES	POSITIVES		kinase #	NEGATIVES	NEGATIVES	NEGATIVES	NEGATIVES
EGFR	16	17	15	14	15	15	1	36	16	4	0	1	0	1	213	233	245	249	248	249	1	13	12	14	15	14	14		1	278	278	278	278	278	278		1	29	29	29	29	29	29		1	249	249	249	249
MAPK14	6	8	5	6	5	4	2	46	30	4	3	5	2	2	213	229	255	256	254	257	2	13	11	14	13	14	15		2	278	278	278	278	278	278		2	19	19	19	19	19	19		2	259	259	259	259
LCK	16	12	5	5	6	7	3	36	25	3	1	1	3	3	213	224	246	248	248	246	3	13	17	24	24	23	22		3	278	278	278	278	278	278		3	29	29	29	29	29	29		3	249	249	249	249
SRC	8	6	4	4	4	5	4	44	31	1	3	3	6	4	216	229	259	257	257	254	4	10	12	14	14	14	13		4	278	278	278	278	278	278		4	18	18	18	18	18	18		4	260	260	260	260
KDR	9	11	8	11	12	13	5	43	14	5	6	4	7	5	205	234	243	242	244	241	5	21	19	22	19	18	17		5	278	278	278	278	278	278		5	30	30	30	30	30	30		5	248	248	248	248
FGFR1	3	4	2	1	1	2	6	49	32	7	2	5	7	6	215	232	257	262	259	257	6	11	10	12	13	13	12		6	278	278	278	278	278	278		6	14	14	14	14	14	14		6	264	264	264	264
CDK2	2	2	2	3	3	3	7	42	19	1	1	1	1	7	121	144	162	162	162	162	7	11	11	11	10	10	10		7	176	176	176	176	176	176		7	13	13	13	13	13	13		7	163	163	163	163
ITK	4	4	2	1	2	1	8	48	29	2	0	3	2	8	220	239	266	268	265	266	8	6	6	8	9	8	9		8	278	278	278	278	278	278		8	10	10	10	10	10	10		8	268	268	268	268
MAP2K1	4	3	2	2	2	3	9	48	32	2	1	0	1	9	216	232	262	263	264	263	9	10	11	12	12	12	11		9	278	278	278	278	278	278		9	14	14	14	14	14	14		9	264	264	264	264
MAPK1	1	0	0	0	0	0	10	51	24	7	4	3	2	10	225	252	269	272	273	274	10	1	2	2	2	2	2		10	278	278	278	278	278	278		10	2	2	2	2	2	2		10	276	276	276	276
TGFBR1	1	1	0	0	0	1	11	51	33	6	1	4	5	11	222	240	267	272	269	268	11	3	3	4	4	4	3		11	277	277	277	277	277	277		11	4	4	4	4	4	4		11	273	273	273	273
GSK3B	2	4	3	2	3	2	12	50	27	2	1	1	1	12	209	232	257	258	258	258	12	17	15	16	17	16	17		12	278	278	278	278	278	278		12	19	19	19	19	19	19		12	259	259	259	259
INSR	2	0	1	1	1	0	13	50	25	2	0	0	0	13	225	250	273	275	275	275	13	1	3	2	2	2	3		13	278	278	278	278	278	278		13	3	3	3	3	3	3		13	275	275	275	275
PIM1	1	1	2	2	1	3	14	51	13	5	5	5	8	14	219	257	265	265	265	262	14	7	7	6	6	7	5		14	278	278	278	278	278	278		14	8	8	8	8	8	8		14	270	270	270	270
NTRK1	6	3	3	3	5	3	15	46	32	6	2	1	6	15	206	220	246	250	251	246	15	20	23	23	23	21	23		15	278	278	278	278	278	278		15	26	26	26	26	26	26		15	252	252	252	252
CHEK1	3	5	3	3	3	3	16	49	29	7	1	2	3	16	218	238	260	266	265	264	16	8	6	8	8	8	8		16	278	278	278	278	278	278		16	11	11	11	11	11	11		16	267	267	267	267
PTK2	2	2	2	1	1	2	17	50	31	6	3	1	1	17	221	240	265	268	270	270	17	5	5	5	6	6	5		17	278	278	278	278	278	278		17	7	7	7	7	7	7		17	271	271	271	271
IGF1R	2	1	1	1	1	1	18	50	33	7	3	4	2	18	225	242	268	272	271	273	18	1	2	2	2	2	2		18	278	278	278	278	278	278		18	3	3	3	3	3	3		18	275	275	275	275
SYK	1	0	0	0	0	1	19	51	30	6	7	4	7	19	217	238	262	261	264	261	19	9	10	10	10	10	9		19	278	278	278	278	278	278		19	10	10	10	10	10	10		19	268	268	268	268
KIT	14	13	6	5	8	7	20	38	26	7	2	4	5	20	197	209	228	233	231	230	20	29	30	37	38	35	36		20	278	278	278	278	278	278		20	43	43	43	43	43	43		20	235	235	235	235
ABL1	15	14	7	6	6	5	21	37	19	8	2	2	2	21	214	232	243	249	249	249	21	12	13	20	21	21	22		21	278	278	278	278	278	278		21	27	27	27	27	27	27		21	251	251	251	251
MET	4	4	4	5	4	5	22	48	26	11	2	3	4	22	225	247	262	271	270	269	22	1	1	1	0	1	0		22	278	278	278	278	278	278		22	5	5	5	5	5	5		22	273	273	273	273
CHEK2	3	2	1	1	1	1	23	48	32	4	1	0	0	23	215	231	259	262	263	263	23	11	12	13	13	13	13		23	277	277	277	277	277	277		23	14	14	14	14	14	14		23	263	263	263	263
PIK3CA	2	5	4	5	5	4	24	40	27	13	7	2	4	24	111	124	138	144	149	147	24	10	7	8	7	7	8		24	163	163	163	163	163	163		24	12	12	12	12	12	12		24	151	151	151	151
AKT1	2	3	2	2	2	2	25	50	28	5	2	1	2	25	222	244	267	270	271	270	25	3	2	3	3	3	3		25	277	277	277	277	277	277		25	5	5	5	5	5	5		25	272	272	272	272
FGFR2	2	2	1	2	0	2	26	50	29	12	4	3	8	26	220	241	258	266	267	262	26	6	6	7	6	8	6		26	278	278	278	278	278	278		26	8	8	8	8	8	8		26	270	270	270	270
RIPK2	4	3	1	1	1	2	27	48	33	1	0	3	1	27	222	237	269	270	267	269	27	4	5	7	7	7	6		27	278	278	278	278	278	278		27	8	8	8	8	8	8		27	270	270	270	270
CSNK1D	1	2	0	0	0	0	28	51	34	0	0	0	0	28	217	234	268	268	268	268	28	9	8	10	10	10	10		28	278	278	278	278	278	278		28	10	10	10	10	10	10		28	268	268	268	268
MAPK8	1	0	0	0	0	0	29	51	30	1	0	0	0	29	220	241	270	271	271	271	29	6	7	7	7	7	7		29	278	278	278	278	278	278		29	7	7	7	7	7	7		29	271	271	271	271
CLK1	6	3	1	0	0	0	30	46	31	4	2	0	0	30	209	224	251	253	255	255	30	15	18	20	21	21	21		30	276	276	276	276	276	276		30	21	21	21	21	21	21		30	255	255	255	255
TTK	2	1	1	1	2	2	31	48	35	7	5	6	5	31	219	232	260	262	261	262	31	7	8	8	8	7	7		31	276	276	276	276	276	276		31	9	9	9	9	9	9		31	267	267	267	267
EPHA2	7	4	0	1	0	0	32	45	29	3	0	2	2	32	225	241	267	270	268	268	32	1	4	8	7	8	8		32	278	278	278	278	278	278		32	8	8	8	8	8	8		32	270	270	270	270
EPHA3	9	5	0	0	0	0	33	43	29	1	1	1	0	33	223	237	265	265	265	266	33	3	7	12	12	12	12		33	278	278	278	278	278	278		33	12	12	12	12	12	12		33	266	266	266	266
HCK	6	5	2	3	2	4	34	46	32	0	0	0	1	34	220	234	266	266	266	265	34	6	7	10	9	10	8		34	278	278	278	278	278	278		34	12	12	12	12	12	12		34	266	266	266	266
NEK2	0	0	0	0	0	0	35	52	33	4	0	0	0	35	226	245	274	278	278	278	35	0	0	0	0	0	0		35	278	278	278	278	278	278		35	0	0	0	0	0	0		35	278	278	278	278
AURKA	5	6	5	4	3	4	36	47	25	4	3	2	6	36	213	235	256	257	258	254	36	13	12	13	14	15	14		36	278	278	278	278	278	278		36	18	18	18	18	18	18		36	260	260	260	260
BTK	7	4	2	4	1	2	37	45	29	9	6	4	8	37	221	237	257	260	262	258	37	5	8	10	8	11	10		37	278	278	278	278	278	278		37	12	12	12	12	12	12		37	266	266	266	266
PAK1	1	0	1	0	0	0	38	49	33	5	1	0	0	38	223	239	267	271	272	272	38	3	4	3	4	4	4		38	276	276	276	276	276	276		38	4	4	4	4	4	4		38	272	272	272	272
MAPK10	3	3	0	0	1	0	39	49	32	2	0	0	0	39	212	229	259	261	261	261	39	14	14	17	17	16	17		39	278	278	278	278	278	278		39	17	17	17	17	17	17		39	261	261	261	261
MAPKAPK2	0	0	0	0	0	0	40	52	33	1	0	0	0	40	225	244	276	277	277	277	40	1	1	1	1	1	1		40	278	278	278	278	278	278		40	1	1	1	1	1	1		40	277	277	277	277
BRAF	3	4	3	5	3	3	41	49	31	11	9	6	9	41	215	233	253	255	258	255	41	11	10	11	9	11	11		41	278	278	278	278	278	278		41	14	14	14	14	14	14		41	264	264	264	264
IRAK4	3	1	1	0	0	0	42	48	28	4	4	1	4	42	194	214	238	238	241	238	42	11	13	13	14	14	14		42	256	256	256	256	256	256		42	14	14	14	14	14	14		42	242	242	242	242
PIK3CG	2	3	0	0	2	0	43	39	26	6	5	5	5	43	99	112	132	133	133	133	43	13	12	15	15	13	15		43	153	153	153	153	153	153		43	15	15	15	15	15	15		43	138	138	138	138
PDPK1	3	3	1	1	1	2	44	49	33	4	2	1	5	44	220	236	265	267	268	264	44	6	6	8	8	8	7		44	278	278	278	278	278	278		44	9	9	9	9	9	9		44	269	269	269	269
ROCK1	3	4	3	1	2	1	45	49	31	2	0	0	0	45	205	223	252	254	254	254	45	8	7	8	10	9	10		45	265	265	265	265	265	265		45	11	11	11	11	11	11		45	254	254	254	254
RPS6KB1	1	0	1	0	0	0	46	48	28	4	0	0	2	46	201	221	245	249	249	247	46	4	5	4	5	5	5		46	254	254	254	254	254	254		46	5	5	5	5	5	5		46	249	249	249	249
CDK9	1	1	0	0	0	0	47	43	28	2	2	0	6	47	114	129	155	155	157	151	47	6	6	7	7	7	7		47	164	164	164	164	164	164		47	7	7	7	7	7	7		47	157	157	157	157
CSNK2A1	2	2	0	0	0	0	48	47	32	2	2	1	2	48	212	227	257	257	258	257	48	13	13	15	15	15	15		48	274	274	274	274	274	274		48	15	15	15	15	15	15		48	259	259	259	259
RET	12	7	3	3	5	6	49	40	35	6	3	3	1	49	194	199	228	231	231	233	49	32	37	41	41	39	38		49	278	278	278	278	278	278		49	44	44	44	44	44	44		49	234	234	234	234
ALK	7	4	3	2	2	2	50	45	26	12	6	4	8	50	220	239	253	259	261	257	50	6	9	10	11	11	11		50	278	278	278	278	278	278		50	13	13	13	13	13	13		50	265	265	265	265
DDR1	14	13	4	3	2	2	51	30	18	2	1	0	2	51	102	114	130	131	132	130	51	15	16	25	26	27	27		51	161	161	161	161	161	161		51	29	29	29	29	29	29		51	132	132	132	132
DYRK1A	3	2	2	1	1	0	52	48	29	4	0	0	0	52	200	219	244	248	248	248	52	13	14	14	15	15	16		52	264	264	264	264	264	264		52	16	16	16	16	16	16		52	248	248	248	248
PAK4	1	0	1	1	0	0	53	51	34	3	0	0	0	53	220	237	268	271	271	271	53	6	7	6	6	7	7		53	278	278	278	278	278	278		53	7	7	7	7	7	7		53	271	271	271	271
WEE1	0	0	0	0	0	0	54	52	35	3	1	0	2	54	225	242	274	276	277	275	54	1	1	1	1	1	1		54	278	278	278	278	278	278		54	1	1	1	1	1	1		54	277	277	277	277
CSNK2A2	0	0	0	0	0	0	55	52	34	6	0	0	2	55	220	238	266	272	272	270	55	6	6	6	6	6	6		55	278	278	278	278	278	278		55	6	6	6	6	6	6		55	272	272	272	272
MELK	3	2	3	1	0	0	56	49	23	6	4	3	4	56	219	245	262	264	265	264	56	7	8	7	9	10	10		56	278	278	278	278	278	278		56	10	10	10	10	10	10		56	268	268	268	268
ACVR1	4	3	1	0	0	0	57	48	31	7	0	0	3	57	222	239	263	270	270	267	57	4	5	7	8	8	8		57	278	278	278	278	278	278		57	8	8	8	8	8	8		57	270	270	270	270
DYRK2	2	1	0	0	0	0	58	48	29	1	0	0	0	58	203	222	250	251	251	251	58	10	11	12	12	12	12		58	263	263	263	263	263	263		58	12	12	12	12	12	12		58	251	251	251	251
PRKACA	1	0	1	1	1	2	59	51	33	0	0	0	1	59	222	240	273	273	273	272	59	4	5	4	4	4	3		59	278	278	278	278	278	278		59	5	5	5	5	5	5		59	273	273	273	273
MAP3K5	1	0	0	0	0	0	60	51	34	2	1	0	0	60	223	240	272	273	274	274	60	3	4	4	4	4	4		60	278	278	278	278	278	278		60	4	4	4	4	4	4		60	274	274	274	274
MERTK	6	3	1	0	0	1	61	46	31	4	2	0	3	61	215	230	257	259	261	258	61	11	14	16	17	17	16		61	278	278	278	278	278	278		61	17	17	17	17	17	17		61	261	261	261	261
CDK8	1	1	0	0	0	0	62	41	28	6	5	6	2	62	115	128	150	151	150	154	62	1	1	2	2	2	2		62	158	158	158	158	158	158		62	2	2	2	2	2	2		62	156	156	156	156
STK24	4	2	1	0	0	0	63	48	33	5	0	0	0	63	220	235	263	268	268	268	63	6	8	9	10	10	10		63	278	278	278	278	278	278		63	10	10	10	10	10	10		63	268	268	268	268
DAPK1	3	1	0	0	0	0	64	49	33	5	0	0	1	64	219	235	263	268	268	267	64	7	9	10	10	10	10		64	278	278	278	278	278	278		64	10	10	10	10	10	10		64	268	268	268	268
FGFR4	3	1	2	0	0	2	65	49	30	7	4	2	3	65	224	243	266	269	271	270	65	2	4	3	5	5	3		65	278	278	278	278	278	278		65	5	5	5	5	5	5		65	273	273	273	273
MAP3K7	7	4	1	0	0	1	66	44	28	3	1	1	2	66	207	223	248	250	250	249	66	12	15	18	19	19	18		66	270	270	270	270	270	270		66	19	19	19	19	19	19		66	251	251	251	251
ERN1	1	0	0	0	0	1	67	42	26	2	0	0	4	67	96	112	136	138	138	134	67	3	4	4	4	4	3		67	142	142	142	142	142	142		67	4	4	4	4	4	4		67	138	138	138	138
TBK1	1	1	0	0	0	2	68	50	31	10	2	1	3	68	203	222	243	251	252	250	68	9	9	10	10	10	8		68	263	263	263	263	263	263		68	10	10	10	10	10	10		68	253	253	253	253
MAP2K7	3	1	0	0	0	0	69	43	26	2	0	0	0	69	194	211	235	237	237	237	69	2	4	5	5	5	5		69	242	242	242	242	242	242		69	5	5	5	5	5	5		69	237	237	237	237
[truncated: 16 more columns]
