# Supplementary material for: Predicting the target landscape of kinase inhibitors using 3D convolutional neural networks
Source: PLoS Comput Biol. 2023 Sep 5;19(9):e1011301. doi: 10.1371/journal.pcbi.1011301 (PMC10508635; doi:10.1371/journal.pcbi.1011301)
Supplement: S7 Table — The predictions of each compound are generated with models 1 to 6. Lower table: the median of model 6 minus the medians of the other models. (XLSX) [file pcbi.1011301.s009.xlsx]

## Sheet: Table 7.
S7 Table. Upper table: The median value of absolute predicted minus obseved log activity for each of the 278 compounds in the densely-covered test set. The predictions of each compound are generated with models 1 to 6. Lower table: the median of model 6 minus the medians of the other models.
	median abs (predicted - observed log activity)
	1	2	3	4	5	6	7	8	9	10	11	12	13	14	15	16	17	18	19	20	21	22	23	24	25	26	27	28	29	30	31	32	33	34	35	36	37	38	39	40	41	42	43	44	45	46	47	48	49
model 1	0.319	1.165	1.846	3.782	0.304	0.659	2.655	0.493	3.275	2.971	2.455	0.163	0.816	2.382	0.605	0.81	0.107	2.114	0.704	0.758	4.123	0.692	1.405	0.141	0.8	0.78	0.577	1.257	1.691	1.218	0.27	0.443	1.979	1.067	1.179	0.381	1.064	1.95	0.28	1.384	2.136	0.644	3.324	1.349	0.341	1.386	4.211	0.735	0.862
model 2	0.163	0.897	1.119	3.112	0.265	0.876	2.016	0.739	1.761	1.279	2.18	0.08	0	0.623	0.297	1.002	0.044	1.468	0.635	0.517	2.528	0.567	1.134	0	0.932	0.428	0.244	0.637	1.45	0.269	0.027	1.11	1.879	0.699	1.053	0.219	0.846	0.32	0.145	1.436	2.122	0.216	2.551	1.132	0.209	1.05	0.438	0.646	0.763
model 3	0.164	0.825	0.797	1.47	0.31	0.727	0.837	0.879	0.389	0.454	1.089	0.177	0	0.605	0.78	1.005	0.223	0.551	0.745	0.583	1.161	0.558	0.683	0.003	0.912	0.413	0.233	0.272	0.8	0.176	0.387	1.033	1.406	0.698	0.767	0.384	0.847	0.752	0.266	0.753	0.976	0.255	0.549	0.678	0.32	1.05	0.689	0.446	0.502
model 4	0.396	0.591	0.58	1.152	0.298	0.615	0.473	0.617	0.241	0.255	1.245	0.173	0	0.424	1.033	0.936	0.334	0.541	0.678	0.506	0.269	0.492	0.47	0	0.917	0.228	0.187	0.357	0.693	0.158	0.261	0.894	0.974	0.609	0.709	0.362	0.758	0.429	0.161	0.617	0.72	0.202	0.565	0.453	0.347	0.66	0.352	0.293	0.527
model 5	0.319	0.534	0.581	1.088	0.216	0.627	0.665	0.632	0.551	0.286	1.157	0.271	0	0.277	0.588	0.928	0.314	0.629	0.706	0.454	0.315	0.442	0.511	0.018	0.808	0.242	0.209	0.207	0.602	0.13	0.262	0.841	1.125	0.605	0.654	0.345	0.785	0.501	0.203	0.587	0.862	0.256	0.494	0.376	0.379	0.68	0.458	0.273	0.494
model 6	0.29	0.651	0.555	1.15	0.288	0.603	0.455	0.448	0.259	0.266	0.88	0.225	0	0.329	0.585	0.923	0.419	0.402	0.766	0.525	0.227	0.447	0.473	0.018	0.765	0.257	0.19	0.278	0.527	0.153	0.289	0.832	1.091	0.594	0.757	0.347	0.778	0.444	0.209	0.547	0.649	0.162	0.6	0.232	0.352	0.745	0.326	0.212	0.439
model 6 - 1	-0.029	-0.514	-1.291	-2.632	-0.016	-0.056	-2.2	-0.045	-3.016	-2.705	-1.575	0.062	-0.816	-2.053	-0.02	0.113	0.312	-1.712	0.062	-0.233	-3.896	-0.245	-0.932	-0.123	-0.035	-0.523	-0.387	-0.979	-1.164	-1.065	0.019	0.389	-0.888	-0.473	-0.422	-0.034	-0.286	-1.506	-0.071	-0.837	-1.487	-0.482	-2.724	-1.117	0.011	-0.641	-3.885	-0.523	-0.423
model 6 - 2	0.127	-0.246	-0.564	-1.962	0.023	-0.273	-1.561	-0.291	-1.502	-1.013	-1.3	0.145	0	-0.294	0.288	-0.079	0.375	-1.066	0.131	0.008	-2.301	-0.12	-0.661	0.018	-0.167	-0.171	-0.054	-0.359	-0.923	-0.116	0.262	-0.278	-0.788	-0.105	-0.296	0.128	-0.068	0.124	0.064	-0.889	-1.473	-0.054	-1.951	-0.9	0.143	-0.305	-0.112	-0.434	-0.324
model 6 - 3	0.126	-0.174	-0.242	-0.32	-0.022	-0.124	-0.382	-0.431	-0.13	-0.188	-0.209	0.048	0	-0.276	-0.195	-0.082	0.196	-0.149	0.021	-0.058	-0.934	-0.111	-0.21	0.015	-0.147	-0.156	-0.043	0.006	-0.273	-0.023	-0.098	-0.201	-0.315	-0.104	-0.01	-0.037	-0.069	-0.308	-0.057	-0.206	-0.327	-0.093	0.051	-0.446	0.032	-0.305	-0.363	-0.234	-0.063
model 6 - 4	-0.106	0.06	-0.025	-0.002	-0.01	-0.012	-0.018	-0.169	0.018	0.011	-0.365	0.052	0	-0.095	-0.448	-0.013	0.085	-0.139	0.088	0.019	-0.042	-0.045	0.003	0.018	-0.152	0.029	0.003	-0.079	-0.166	-0.005	0.028	-0.062	0.117	-0.015	0.048	-0.015	0.02	0.015	0.048	-0.07	-0.071	-0.04	0.035	-0.221	0.005	0.085	-0.026	-0.081	-0.088
model 6 - 5	-0.029	0.117	-0.026	0.062	0.072	-0.024	-0.21	-0.184	-0.292	-0.02	-0.277	-0.046	0	0.052	-0.003	-0.005	0.105	-0.227	0.06	0.071	-0.088	0.005	-0.038	0	-0.043	0.015	-0.019	0.071	-0.075	0.023	0.027	-0.009	-0.034	-0.011	0.103	0.002	-0.007	-0.057	0.006	-0.04	-0.213	-0.094	0.106	-0.144	-0.027	0.065	-0.132	-0.061	-0.055
	numbers 1 to 155 represent compounds, all compounds are shown in compound tab
[truncated: 229 more columns]
