# Supplementary material for: Predicting the target landscape of kinase inhibitors using 3D convolutional neural networks
Source: PLoS Comput Biol. 2023 Sep 5;19(9):e1011301. doi: 10.1371/journal.pcbi.1011301 (PMC10508635; doi:10.1371/journal.pcbi.1011301)
Supplement: S8 Table — The tabke also includes the true positive rate (TPR) and false positive rate (FPR). (XLSX) [file pcbi.1011301.s010.xlsx]

## Sheet: Table 8.
S8 Table. The true positives (TP), false positives (FP), true negatives (TN) and false negatives (FN) for the sparse test set. The tabke also includes the true positive rate (TPR) and false positive rate (FPR).
	TP	FP	TN	FN		POSITIVE	NEGATIVE	TOTAL		TPR	TNR
model 1	278	3223	14121	571		849	17344	18193		0.327444	0.814172
model 2	227	1994	15350	622		849	17344			0.267373	0.885032
model 3	130	316	17028	719		849	17344			0.153121	0.98178
model 4	119	136	17208	730		849	17344			0.140165	0.992159
model 5	120	115	17229	729		849	17344			0.141343	0.993369
model 6	134	186	17158	715		849	17344			0.157833	0.989276
